# Supplementary material for: Coordination complexes constructed from pyrazole–acetamide and pyrazole–quinoxaline: effect of hydrogen bonding on the self-assembly process and antibacterial activity
Source: RSC Adv. 2022 Feb 14;12(9):5324–39. doi: 10.1039/d1ra09027e (PMC8981392; doi:10.1039/d1ra09027e)
Supplement: RA-012-D1RA09027E-s002 [file RA-012-D1RA09027E-s002.cif]

# Electronic Supplementary Material (ESI) for RSC Advances.
# This journal is © The Royal Society of Chemistry 2022

####################################################################### 
# 
# This file contains crystal structure data downloaded from the 
# Cambridge Structural Database (CSD) hosted by the Cambridge 
# Crystallographic Data Centre (CCDC).
# 
# Full information about CCDC data access policies and citation 
# guidelines are available at http://www.ccdc.cam.ac.uk/access/V1 
# 
# Audit and citation data items may have been added by the CCDC. 
# Please retain this information to preserve the provenance of 
# this file and to allow appropriate attribution of the data. 
# 
#######################################################################

data_JTM1273_0m_b
_database_code_depnum_ccdc_archive 'CCDC 2095071'
loop_
_audit_author_name
_audit_author_address
'N. N. Adarsh'
;Mahatma Gandhi University, Kottayam, Kerala
India
;
_audit_update_record             
;
2021-07-07 deposited with the CCDC.	2022-01-28 downloaded from the CCDC.
;

_audit_creation_method           SHELXL-2018/3
_shelx_SHELXL_version_number     2018/3
_chemical_name_systematic        
dichloridobis(<i>N</i>-(2-aminophenyl)-2-(5-methyl-1<i>H</i>-pyrazol-3-yl)acetamide)cadmium(II)
_chemical_name_common            ?
_chemical_melting_point          ?
_chemical_formula_moiety         'C24 H28 Cd Cl2 N8 O2'
_chemical_formula_sum            'C24 H28 Cd Cl2 N8 O2'
_chemical_formula_weight         643.84

loop_
_atom_type_symbol
_atom_type_description
_atom_type_scat_dispersion_real
_atom_type_scat_dispersion_imag
_atom_type_scat_source
C C 0.0033 0.0016 'International Tables Vol C Tables 4.2.6.8 and 6.1.1.4'
H H 0.0000 0.0000 'International Tables Vol C Tables 4.2.6.8 and 6.1.1.4'
Cd Cd -0.8075 1.2024 'International Tables Vol C Tables 4.2.6.8 and 6.1.1.4'
N N 0.0061 0.0033 'International Tables Vol C Tables 4.2.6.8 and 6.1.1.4'
O O 0.0106 0.0060 'International Tables Vol C Tables 4.2.6.8 and 6.1.1.4'
Cl Cl 0.1484 0.1585 'International Tables Vol C Tables 4.2.6.8 and 6.1.1.4'

_space_group_crystal_system      monoclinic
_space_group_IT_number           9
_space_group_name_H-M_alt        'C c'
_space_group_name_Hall           'C -2yc'

_shelx_space_group_comment       
;
The symmetry employed for this shelxl refinement is uniquely defined
by the following loop, which should always be used as a source of
symmetry information in preference to the above space-group names.
They are only intended as comments.
;

loop_
_space_group_symop_operation_xyz
'x, y, z'
'x, -y, z+1/2'
'x+1/2, y+1/2, z'
'x+1/2, -y+1/2, z+1/2'

_cell_length_a                   13.7075(8)
_cell_length_b                   21.2787(13)
_cell_length_c                   9.1536(6)
_cell_angle_alpha                90
_cell_angle_beta                 95.127(1)
_cell_angle_gamma                90
_cell_volume                     2659.2(3)
_cell_formula_units_Z            4
_cell_measurement_reflns_used    9922
_cell_measurement_theta_min      2.7455
_cell_measurement_theta_max      29.7111
_cell_measurement_temperature    150(2)

_exptl_crystal_description       column
_exptl_crystal_colour            colourless
_exptl_crystal_density_meas      ?
_exptl_crystal_density_method    'not measured'
_exptl_crystal_density_diffrn    1.608
_exptl_crystal_F_000             1304
_exptl_transmission_factor_min   0.773
_exptl_transmission_factor_max   0.914
_exptl_crystal_size_max          0.354
_exptl_crystal_size_mid          0.127
_exptl_crystal_size_min          0.119
_exptl_absorpt_coefficient_mu    1.061
_shelx_estimated_absorpt_T_min   0.705
_shelx_estimated_absorpt_T_max   0.884
_exptl_absorpt_correction_type   multi-scan
_exptl_absorpt_process_details   '<i>SADABS</i> (Krause <i>et al.</i>, 2015)'
_exptl_absorpt_correction_T_min  0.75
_exptl_absorpt_correction_T_max  0.88

_exptl_special_details           
;
The diffraction data were obtained from 3 sets of 400 frames,
each of width 0.5\% in \w, colllected at \f = 0.00,
90.00 and 180.00\% and 2 sets of 800 frames, each of
width 0.45\% in \f, collected at \w = --30.00 and 210.00\%.
The scan time was 10 sec/frame.
;

_diffrn_ambient_temperature      150(2)
_diffrn_radiation_wavelength     0.71073
_diffrn_radiation_type           MoK\a
_diffrn_source                   'fine-focus sealed tube'
_diffrn_radiation_monochromator  graphite

_diffrn_measurement_device_type  'Bruker Smart APEX CCD'
_diffrn_measurement_method       '\f and \w scans'

_diffrn_detector_area_resol_mean 8.3333

_diffrn_reflns_number            25873
_diffrn_reflns_av_unetI/netI     0.0306
_diffrn_reflns_av_R_equivalents  0.0287
_diffrn_reflns_limit_h_min       -19
_diffrn_reflns_limit_h_max       18
_diffrn_reflns_limit_k_min       -29
_diffrn_reflns_limit_k_max       29
_diffrn_reflns_limit_l_min       -12
_diffrn_reflns_limit_l_max       12
_diffrn_reflns_theta_min         1.772
_diffrn_reflns_theta_max         29.742
_diffrn_reflns_theta_full        29.000
_diffrn_measured_fraction_theta_max 0.983
_diffrn_measured_fraction_theta_full 0.999
_diffrn_reflns_Laue_measured_fraction_max 0.983
_diffrn_reflns_Laue_measured_fraction_full 0.999
_diffrn_reflns_point_group_measured_fraction_max 0.952
_diffrn_reflns_point_group_measured_fraction_full 0.982
_reflns_number_total             7227
_reflns_number_gt                6853
_reflns_threshold_expression     'I > 2\s(I)'
_reflns_Friedel_coverage         0.934
_reflns_Friedel_fraction_max     0.921
_reflns_Friedel_fraction_full    0.964

_reflns_special_details          
;
 Reflections were merged by SHELXL according to the crystal
 class for the calculation of statistics and refinement.
 
 _reflns_Friedel_fraction is defined as the number of unique
 Friedel pairs measured divided by the number that would be
 possible theoretically, ignoring centric projections and
 systematic absences. Completness statistics refer to single and
 composite reflections containing twin component 1 only.
;

_computing_data_collection       '<i>APEX3</i> (Bruker, 2016)'
_computing_cell_refinement       '<i>SAINT</i> (Bruker, 2016)'
_computing_data_reduction        '<i>SAINT</i> (Bruker, 2016)'
_computing_structure_solution    '<i>SHELXT</i> (Sheldrick, 2015<i>a</i>)'
_computing_structure_refinement  
'<i>SHELXL-2018/1</i> (Sheldrick, 2015<i>b</i>)'
_computing_molecular_graphics    '<i>DIAMOND</i> (Brandenburg & Putz, 2012)'
_computing_publication_material  '<i>SHELXTL</i> (Bruker, 2016)'

_refine_special_details          
;
Refinement of F^2^ against ALL reflections.  The weighted R-factor wR and
goodness of fit S are based on F^2^, conventional R-factors R are based
on F, with F set to zero for negative F^2^. The threshold expression of
F^2^ > 2sigma(F^2^) is used only for calculating R-factors(gt) etc. and is
not relevant to the choice of reflections for refinement.  R-factors based
on F^2^ are statistically about twice as large as those based on F, and R-
factors based on ALL data will be even larger. H-atoms attached to carbon 
were placed in calculated positions (C---H = 0.95 - 0.99 \%A) while those 
attached to nitrogen were placed in locations derived from a difference 
map and their coordinates adjusted to give N---H = 0.91 %A. All were included 
as riding contributions with isotropic displacement parameters 1.2 - 1.5 
times those of the attached atoms. Refined as a 2-component inversion twin.
;
_refine_ls_structure_factor_coef Fsqd
_refine_ls_matrix_type           full
_refine_ls_weighting_scheme      calc
_refine_ls_weighting_details     
'w=1/[\s^2^(Fo^2^)+(0.0316P)^2^] where P=(Fo^2^+2Fc^2^)/3'
_atom_sites_solution_primary     dual
_atom_sites_solution_secondary   difmap
_atom_sites_solution_hydrogens   mixed
_refine_ls_hydrogen_treatment    constr
_refine_ls_extinction_method     none
_refine_ls_extinction_coef       .
_refine_ls_abs_structure_details 
;
 Refined as an inversion twin.
;
_refine_ls_abs_structure_Flack   0.267(16)
_chemical_absolute_configuration unk
_refine_ls_number_reflns         7227
_refine_ls_number_parameters     337
_refine_ls_number_restraints     2
_refine_ls_R_factor_all          0.0246
_refine_ls_R_factor_gt           0.0228
_refine_ls_wR_factor_ref         0.0529
_refine_ls_wR_factor_gt          0.0525
_refine_ls_goodness_of_fit_ref   1.029
_refine_ls_restrained_S_all      1.029
_refine_ls_shift/su_max          0.001
_refine_ls_shift/su_mean         0.000

loop_
_atom_site_label
_atom_site_type_symbol
_atom_site_fract_x
_atom_site_fract_y
_atom_site_fract_z
_atom_site_U_iso_or_equiv
_atom_site_adp_type
_atom_site_occupancy
_atom_site_site_symmetry_order
_atom_site_calc_flag
_atom_site_refinement_flags_posn
_atom_site_refinement_flags_adp
_atom_site_refinement_flags_occupancy
_atom_site_disorder_assembly
_atom_site_disorder_group
Cd1 Cd 0.46696(2) 0.67417(2) 0.71385(2) 0.01598(5) Uani 1 1 d . . . . .
Cl1 Cl 0.38047(5) 0.77826(3) 0.65718(8) 0.02069(14) Uani 1 1 d . . . . .
Cl2 Cl 0.52672(5) 0.69113(4) 0.98039(8) 0.02238(15) Uani 1 1 d . . . . .
O1 O 0.41504(15) 0.65088(11) 0.4571(2) 0.0185(4) Uani 1 1 d . . . . .
O2 O 0.54919(16) 0.55638(11) 0.7278(2) 0.0265(5) Uani 1 1 d . . . . .
N1 N 0.21806(18) 0.70592(12) 0.4360(3) 0.0194(5) Uani 1 1 d . . . . .
H1A H 0.163278 0.728161 0.451777 0.023 Uiso 1 1 d R U . . .
H1B H 0.275629 0.727296 0.449953 0.023 Uiso 1 1 d R U . . .
N2 N 0.37602(18) 0.69801(13) 0.2388(3) 0.0200(5) Uani 1 1 d . . . . .
H2A H 0.398062 0.720017 0.163111 0.024 Uiso 1 1 d R U . . .
N3 N 0.60507(18) 0.68583(12) 0.6045(3) 0.0181(5) Uani 1 1 d . . . . .
N4 N 0.69686(18) 0.66897(12) 0.6576(3) 0.0192(5) Uani 1 1 d . . . . .
H4A H 0.711108 0.657556 0.752964 0.023 Uiso 1 1 d R U . . .
N5 N 0.7347(2) 0.61395(12) 0.9536(3) 0.0259(6) Uani 1 1 d . . . . .
H5A H 0.673962 0.614369 0.986260 0.031 Uiso 1 1 d R U . . .
H5B H 0.779282 0.635453 1.013989 0.031 Uiso 1 1 d R U . . .
N6 N 0.60992(19) 0.50519(13) 0.9318(3) 0.0240(6) Uani 1 1 d . . . . .
H6A H 0.598150 0.483705 1.014332 0.029 Uiso 1 1 d R U . . .
N7 N 0.34909(17) 0.60182(12) 0.7351(3) 0.0192(5) Uani 1 1 d . . . . .
N8 N 0.26377(17) 0.60433(12) 0.6483(3) 0.0189(5) Uani 1 1 d . . . . .
H8A H 0.246639 0.638132 0.590756 0.023 Uiso 1 1 d R U . . .
C1 C 0.2055(2) 0.67753(13) 0.2966(3) 0.0175(6) Uani 1 1 d . . . . .
C2 C 0.1127(2) 0.65425(15) 0.2476(4) 0.0231(6) Uani 1 1 d . . . . .
H2 H 0.061097 0.657046 0.309990 0.028 Uiso 1 1 calc R U . . .
C3 C 0.0947(2) 0.62748(16) 0.1115(4) 0.0275(7) Uani 1 1 d . . . . .
H3 H 0.030801 0.612765 0.080265 0.033 Uiso 1 1 calc R U . . .
C4 C 0.1693(3) 0.62174(16) 0.0189(4) 0.0283(7) Uani 1 1 d . . . . .
H4 H 0.157026 0.603261 -0.075373 0.034 Uiso 1 1 calc R U . . .
C5 C 0.2616(2) 0.64337(16) 0.0667(3) 0.0250(6) Uani 1 1 d . . . . .
H5 H 0.313099 0.639477 0.004365 0.030 Uiso 1 1 calc R U . . .
C6 C 0.2807(2) 0.67084(13) 0.2045(3) 0.0177(6) Uani 1 1 d . . . . .
C7 C 0.4362(2) 0.68765(14) 0.3606(3) 0.0171(6) Uani 1 1 d . . . . .
C8 C 0.5264(2) 0.72945(14) 0.3724(3) 0.0193(6) Uani 1 1 d . . . . .
H8B H 0.546564 0.736346 0.272493 0.023 Uiso 1 1 calc R U . . .
H8C H 0.507850 0.770836 0.410913 0.023 Uiso 1 1 calc R U . . .
C9 C 0.61325(19) 0.70537(14) 0.4674(3) 0.0171(5) Uani 1 1 d . . . . .
C10 C 0.7107(2) 0.70159(15) 0.4341(3) 0.0208(6) Uani 1 1 d . . . . .
H10 H 0.736109 0.713124 0.344726 0.025 Uiso 1 1 calc R U . . .
C11 C 0.7622(2) 0.67759(14) 0.5583(4) 0.0204(6) Uani 1 1 d . . . . .
C12 C 0.8677(2) 0.65975(17) 0.5880(4) 0.0288(7) Uani 1 1 d . . . . .
H12A H 0.874573 0.614154 0.577931 0.043 Uiso 1 1 calc R U . . .
H12B H 0.891354 0.672414 0.687868 0.043 Uiso 1 1 calc R U . . .
H12C H 0.906300 0.681018 0.517621 0.043 Uiso 1 1 calc R U . . .
C13 C 0.7697(2) 0.55585(15) 0.9110(3) 0.0229(6) Uani 1 1 d . . . . .
C14 C 0.8666(3) 0.54992(17) 0.8768(4) 0.0280(7) Uani 1 1 d . . . . .
H14 H 0.910038 0.584530 0.892527 0.034 Uiso 1 1 calc R U . . .
C15 C 0.9005(2) 0.49426(18) 0.8202(4) 0.0318(8) Uani 1 1 d . . . . .
H15 H 0.966762 0.491138 0.798453 0.038 Uiso 1 1 calc R U . . .
C16 C 0.8392(3) 0.44399(18) 0.7956(4) 0.0323(8) Uani 1 1 d . . . . .
H16 H 0.862345 0.406259 0.755172 0.039 Uiso 1 1 calc R U . . .
C17 C 0.7427(3) 0.44855(16) 0.8302(4) 0.0284(7) Uani 1 1 d . . . . .
H17 H 0.699720 0.413822 0.812835 0.034 Uiso 1 1 calc R U . . .
C18 C 0.7089(2) 0.50333(15) 0.8898(3) 0.0217(6) Uani 1 1 d . . . . .
C19 C 0.5357(2) 0.53000(14) 0.8436(3) 0.0207(6) Uani 1 1 d . . . . .
C20 C 0.4353(2) 0.52432(15) 0.9023(3) 0.0228(6) Uani 1 1 d . . . . .
H20A H 0.424758 0.480047 0.930236 0.027 Uiso 1 1 calc R U . . .
H20B H 0.434654 0.550241 0.992052 0.027 Uiso 1 1 calc R U . . .
C21 C 0.3521(2) 0.54454(14) 0.7947(3) 0.0185(6) Uani 1 1 d . . . . .
C22 C 0.2682(2) 0.51039(15) 0.7451(3) 0.0226(6) Uani 1 1 d . . . . .
H22 H 0.252252 0.468568 0.770415 0.027 Uiso 1 1 calc R U . . .
C23 C 0.2135(2) 0.55055(15) 0.6515(3) 0.0220(6) Uani 1 1 d . . . . .
C24 C 0.1163(3) 0.54338(18) 0.5641(4) 0.0318(8) Uani 1 1 d . . . . .
H24A H 0.126193 0.540225 0.459690 0.048 Uiso 1 1 calc R U . . .
H24B H 0.075245 0.579997 0.580322 0.048 Uiso 1 1 calc R U . . .
H24C H 0.083880 0.505230 0.595327 0.048 Uiso 1 1 calc R U . . .

loop_
_atom_site_aniso_label
_atom_site_aniso_U_11
_atom_site_aniso_U_22
_atom_site_aniso_U_33
_atom_site_aniso_U_23
_atom_site_aniso_U_13
_atom_site_aniso_U_12
Cd1 0.01690(8) 0.01780(9) 0.01352(9) -0.00020(9) 0.00291(5) -0.00140(9)
Cl1 0.0199(3) 0.0187(3) 0.0235(4) -0.0018(3) 0.0019(2) 0.0026(3)
Cl2 0.0210(3) 0.0323(4) 0.0141(3) -0.0030(3) 0.0029(2) -0.0033(3)
O1 0.0207(10) 0.0200(11) 0.0151(10) 0.0026(9) 0.0020(7) -0.0009(9)
O2 0.0226(10) 0.0332(13) 0.0238(12) 0.0130(10) 0.0022(9) 0.0020(9)
N1 0.0170(11) 0.0216(13) 0.0195(13) -0.0040(10) 0.0014(9) 0.0015(10)
N2 0.0206(11) 0.0240(13) 0.0155(13) 0.0033(10) 0.0013(9) -0.0025(10)
N3 0.0171(11) 0.0207(12) 0.0165(13) 0.0001(10) 0.0024(9) 0.0009(9)
N4 0.0169(11) 0.0221(13) 0.0183(13) -0.0004(10) 0.0000(9) 0.0011(9)
N5 0.0270(13) 0.0226(13) 0.0271(15) -0.0052(11) -0.0037(11) 0.0005(11)
N6 0.0238(12) 0.0249(14) 0.0228(14) 0.0071(11) -0.0005(10) 0.0016(10)
N7 0.0198(11) 0.0217(13) 0.0161(12) 0.0016(10) 0.0018(9) -0.0022(9)
N8 0.0180(11) 0.0217(13) 0.0167(12) 0.0015(10) -0.0001(9) -0.0021(9)
C1 0.0186(13) 0.0163(14) 0.0172(14) 0.0002(11) -0.0001(10) 0.0039(10)
C2 0.0193(13) 0.0235(15) 0.0261(16) -0.0003(13) -0.0004(11) 0.0029(12)
C3 0.0248(15) 0.0256(16) 0.0305(18) -0.0024(14) -0.0071(12) -0.0004(12)
C4 0.0366(17) 0.0268(17) 0.0201(16) -0.0063(13) -0.0059(13) 0.0020(13)
C5 0.0321(16) 0.0247(16) 0.0181(15) -0.0011(13) 0.0020(12) 0.0039(13)
C6 0.0176(13) 0.0187(14) 0.0167(14) 0.0018(11) 0.0000(10) 0.0019(10)
C7 0.0163(12) 0.0200(14) 0.0156(14) -0.0020(11) 0.0046(10) 0.0026(10)
C8 0.0201(13) 0.0204(14) 0.0176(14) 0.0029(11) 0.0030(10) -0.0012(11)
C9 0.0175(12) 0.0168(13) 0.0172(14) -0.0005(11) 0.0027(10) 0.0001(10)
C10 0.0219(13) 0.0214(15) 0.0200(15) -0.0021(12) 0.0071(11) -0.0014(11)
C11 0.0165(13) 0.0207(15) 0.0245(16) -0.0049(12) 0.0045(11) -0.0015(10)
C12 0.0168(14) 0.0324(18) 0.037(2) -0.0022(15) 0.0013(13) 0.0016(12)
C13 0.0270(15) 0.0232(16) 0.0169(15) 0.0024(12) -0.0061(11) 0.0036(12)
C14 0.0245(15) 0.0325(18) 0.0256(17) 0.0035(14) -0.0049(13) 0.0004(14)
C15 0.0257(16) 0.045(2) 0.0241(17) 0.0065(15) 0.0004(12) 0.0102(15)
C16 0.0390(18) 0.0303(18) 0.0271(18) -0.0002(14) 0.0003(14) 0.0139(15)
C17 0.0338(16) 0.0220(16) 0.0284(18) 0.0021(13) -0.0038(13) 0.0021(13)
C18 0.0233(14) 0.0225(15) 0.0184(15) 0.0056(12) -0.0029(11) 0.0036(11)
C19 0.0252(14) 0.0183(14) 0.0184(15) -0.0008(11) 0.0002(11) -0.0008(11)
C20 0.0261(14) 0.0237(15) 0.0187(15) 0.0063(12) 0.0015(11) -0.0008(12)
C21 0.0211(13) 0.0189(14) 0.0160(14) 0.0012(11) 0.0048(10) -0.0003(11)
C22 0.0260(15) 0.0200(14) 0.0221(16) 0.0011(12) 0.0036(11) -0.0044(12)
C23 0.0204(14) 0.0248(15) 0.0212(15) -0.0006(12) 0.0044(11) -0.0044(12)
C24 0.0241(16) 0.035(2) 0.035(2) 0.0041(16) -0.0035(15) -0.0094(15)

_geom_special_details            
;
 All esds (except the esd in the dihedral angle between two l.s. planes)
 are estimated using the full covariance matrix.  The cell esds are taken
 into account individually in the estimation of esds in distances, angles
 and torsion angles; correlations between esds in cell parameters are only
 used when they are defined by crystal symmetry.  An approximate (isotropic)
 treatment of cell esds is used for estimating esds involving l.s. planes.
;

loop_
_geom_bond_atom_site_label_1
_geom_bond_atom_site_label_2
_geom_bond_distance
_geom_bond_site_symmetry_2
_geom_bond_publ_flag
Cd1 N3 2.233(2) . ?
Cd1 N7 2.253(2) . ?
Cd1 O1 2.445(2) . ?
Cd1 Cl2 2.5292(8) . ?
Cd1 Cl1 2.5437(7) . ?
O1 C7 1.234(4) . ?
O2 C19 1.229(4) . ?
N1 C1 1.409(4) . ?
N1 H1A 0.9099 . ?
N1 H1B 0.9099 . ?
N2 C7 1.345(4) . ?
N2 C6 1.438(4) . ?
N2 H2A 0.9099 . ?
N3 C9 1.336(4) . ?
N3 N4 1.356(3) . ?
N4 C11 1.345(4) . ?
N4 H4A 0.9099 . ?
N5 C13 1.394(4) . ?
N5 H5A 0.9099 . ?
N5 H5B 0.9100 . ?
N6 C19 1.349(4) . ?
N6 C18 1.443(4) . ?
N6 H6A 0.9099 . ?
N7 C21 1.334(4) . ?
N7 N8 1.355(3) . ?
N8 C23 1.338(4) . ?
N8 H8A 0.9098 . ?
C1 C6 1.396(4) . ?
C1 C2 1.401(4) . ?
C2 C3 1.372(5) . ?
C2 H2 0.9500 . ?
C3 C4 1.391(5) . ?
C3 H3 0.9500 . ?
C4 C5 1.379(5) . ?
C4 H4 0.9500 . ?
C5 C6 1.394(4) . ?
C5 H5 0.9500 . ?
C7 C8 1.518(4) . ?
C8 C9 1.500(4) . ?
C8 H8B 0.9900 . ?
C8 H8C 0.9900 . ?
C9 C10 1.398(4) . ?
C10 C11 1.382(4) . ?
C10 H10 0.9500 . ?
C11 C12 1.497(4) . ?
C12 H12A 0.9800 . ?
C12 H12B 0.9800 . ?
C12 H12C 0.9800 . ?
C13 C14 1.397(5) . ?
C13 C18 1.397(4) . ?
C14 C15 1.389(5) . ?
C14 H14 0.9500 . ?
C15 C16 1.366(6) . ?
C15 H15 0.9500 . ?
C16 C17 1.391(5) . ?
C16 H16 0.9500 . ?
C17 C18 1.384(5) . ?
C17 H17 0.9500 . ?
C19 C20 1.526(4) . ?
C20 C21 1.501(4) . ?
C20 H20A 0.9900 . ?
C20 H20B 0.9900 . ?
C21 C22 1.402(4) . ?
C22 C23 1.382(5) . ?
C22 H22 0.9500 . ?
C23 C24 1.499(4) . ?
C24 H24A 0.9800 . ?
C24 H24B 0.9800 . ?
C24 H24C 0.9800 . ?

loop_
_geom_angle_atom_site_label_1
_geom_angle_atom_site_label_2
_geom_angle_atom_site_label_3
_geom_angle
_geom_angle_site_symmetry_1
_geom_angle_site_symmetry_3
_geom_angle_publ_flag
N3 Cd1 N7 139.29(9) . . ?
N3 Cd1 O1 77.13(8) . . ?
N7 Cd1 O1 78.18(8) . . ?
N3 Cd1 Cl2 101.66(7) . . ?
N7 Cd1 Cl2 100.78(7) . . ?
O1 Cd1 Cl2 176.08(6) . . ?
N3 Cd1 Cl1 102.13(7) . . ?
N7 Cd1 Cl1 106.73(7) . . ?
O1 Cd1 Cl1 83.69(6) . . ?
Cl2 Cd1 Cl1 100.22(3) . . ?
C7 O1 Cd1 119.5(2) . . ?
C1 N1 H1A 109.3 . . ?
C1 N1 H1B 112.1 . . ?
H1A N1 H1B 115.8 . . ?
C7 N2 C6 126.4(3) . . ?
C7 N2 H2A 119.6 . . ?
C6 N2 H2A 113.4 . . ?
C9 N3 N4 105.4(2) . . ?
C9 N3 Cd1 126.96(19) . . ?
N4 N3 Cd1 127.32(19) . . ?
C11 N4 N3 112.0(3) . . ?
C11 N4 H4A 125.9 . . ?
N3 N4 H4A 121.8 . . ?
C13 N5 H5A 116.7 . . ?
C13 N5 H5B 112.8 . . ?
H5A N5 H5B 112.3 . . ?
C19 N6 C18 121.9(3) . . ?
C19 N6 H6A 120.9 . . ?
C18 N6 H6A 116.6 . . ?
C21 N7 N8 105.6(2) . . ?
C21 N7 Cd1 131.54(19) . . ?
N8 N7 Cd1 120.68(18) . . ?
C23 N8 N7 111.9(2) . . ?
C23 N8 H8A 125.6 . . ?
N7 N8 H8A 122.4 . . ?
C6 C1 C2 117.9(3) . . ?
C6 C1 N1 123.6(3) . . ?
C2 C1 N1 118.4(3) . . ?
C3 C2 C1 121.5(3) . . ?
C3 C2 H2 119.3 . . ?
C1 C2 H2 119.3 . . ?
C2 C3 C4 120.5(3) . . ?
C2 C3 H3 119.8 . . ?
C4 C3 H3 119.8 . . ?
C5 C4 C3 118.8(3) . . ?
C5 C4 H4 120.6 . . ?
C3 C4 H4 120.6 . . ?
C4 C5 C6 121.3(3) . . ?
C4 C5 H5 119.4 . . ?
C6 C5 H5 119.4 . . ?
C5 C6 C1 120.0(3) . . ?
C5 C6 N2 117.4(3) . . ?
C1 C6 N2 122.2(3) . . ?
O1 C7 N2 122.1(3) . . ?
O1 C7 C8 124.2(3) . . ?
N2 C7 C8 113.5(3) . . ?
C9 C8 C7 116.1(2) . . ?
C9 C8 H8B 108.3 . . ?
C7 C8 H8B 108.3 . . ?
C9 C8 H8C 108.3 . . ?
C7 C8 H8C 108.3 . . ?
H8B C8 H8C 107.4 . . ?
N3 C9 C10 110.4(3) . . ?
N3 C9 C8 121.4(2) . . ?
C10 C9 C8 128.1(3) . . ?
C11 C10 C9 105.7(3) . . ?
C11 C10 H10 127.2 . . ?
C9 C10 H10 127.2 . . ?
N4 C11 C10 106.5(3) . . ?
N4 C11 C12 122.3(3) . . ?
C10 C11 C12 131.1(3) . . ?
C11 C12 H12A 109.5 . . ?
C11 C12 H12B 109.5 . . ?
H12A C12 H12B 109.5 . . ?
C11 C12 H12C 109.5 . . ?
H12A C12 H12C 109.5 . . ?
H12B C12 H12C 109.5 . . ?
N5 C13 C14 120.0(3) . . ?
N5 C13 C18 122.1(3) . . ?
C14 C13 C18 117.6(3) . . ?
C15 C14 C13 121.1(3) . . ?
C15 C14 H14 119.4 . . ?
C13 C14 H14 119.4 . . ?
C16 C15 C14 120.6(3) . . ?
C16 C15 H15 119.7 . . ?
C14 C15 H15 119.7 . . ?
C15 C16 C17 119.4(3) . . ?
C15 C16 H16 120.3 . . ?
C17 C16 H16 120.3 . . ?
C18 C17 C16 120.5(3) . . ?
C18 C17 H17 119.8 . . ?
C16 C17 H17 119.8 . . ?
C17 C18 C13 120.7(3) . . ?
C17 C18 N6 118.9(3) . . ?
C13 C18 N6 120.3(3) . . ?
O2 C19 N6 122.1(3) . . ?
O2 C19 C20 123.4(3) . . ?
N6 C19 C20 114.5(3) . . ?
C21 C20 C19 113.7(2) . . ?
C21 C20 H20A 108.8 . . ?
C19 C20 H20A 108.8 . . ?
C21 C20 H20B 108.8 . . ?
C19 C20 H20B 108.8 . . ?
H20A C20 H20B 107.7 . . ?
N7 C21 C22 110.3(3) . . ?
N7 C21 C20 121.6(3) . . ?
C22 C21 C20 128.1(3) . . ?
C23 C22 C21 105.3(3) . . ?
C23 C22 H22 127.3 . . ?
C21 C22 H22 127.3 . . ?
N8 C23 C22 106.9(3) . . ?
N8 C23 C24 120.7(3) . . ?
C22 C23 C24 132.4(3) . . ?
C23 C24 H24A 109.5 . . ?
C23 C24 H24B 109.5 . . ?
H24A C24 H24B 109.5 . . ?
C23 C24 H24C 109.5 . . ?
H24A C24 H24C 109.5 . . ?
H24B C24 H24C 109.5 . . ?

loop_
_geom_torsion_atom_site_label_1
_geom_torsion_atom_site_label_2
_geom_torsion_atom_site_label_3
_geom_torsion_atom_site_label_4
_geom_torsion
_geom_torsion_site_symmetry_1
_geom_torsion_site_symmetry_2
_geom_torsion_site_symmetry_3
_geom_torsion_site_symmetry_4
_geom_torsion_publ_flag
C9 N3 N4 C11 0.2(3) . . . . ?
Cd1 N3 N4 C11 174.5(2) . . . . ?
C21 N7 N8 C23 0.0(3) . . . . ?
Cd1 N7 N8 C23 165.2(2) . . . . ?
C6 C1 C2 C3 -2.1(5) . . . . ?
N1 C1 C2 C3 178.3(3) . . . . ?
C1 C2 C3 C4 1.2(5) . . . . ?
C2 C3 C4 C5 0.1(5) . . . . ?
C3 C4 C5 C6 -0.3(5) . . . . ?
C4 C5 C6 C1 -0.7(5) . . . . ?
C4 C5 C6 N2 -173.6(3) . . . . ?
C2 C1 C6 C5 1.9(4) . . . . ?
N1 C1 C6 C5 -178.6(3) . . . . ?
C2 C1 C6 N2 174.4(3) . . . . ?
N1 C1 C6 N2 -6.1(4) . . . . ?
C7 N2 C6 C5 -130.1(3) . . . . ?
C7 N2 C6 C1 57.2(4) . . . . ?
Cd1 O1 C7 N2 -145.3(2) . . . . ?
Cd1 O1 C7 C8 28.9(4) . . . . ?
C6 N2 C7 O1 1.8(5) . . . . ?
C6 N2 C7 C8 -173.0(3) . . . . ?
O1 C7 C8 C9 28.4(4) . . . . ?
N2 C7 C8 C9 -156.9(3) . . . . ?
N4 N3 C9 C10 -0.7(3) . . . . ?
Cd1 N3 C9 C10 -175.0(2) . . . . ?
N4 N3 C9 C8 -178.7(3) . . . . ?
Cd1 N3 C9 C8 7.0(4) . . . . ?
C7 C8 C9 N3 -51.1(4) . . . . ?
C7 C8 C9 C10 131.3(3) . . . . ?
N3 C9 C10 C11 0.9(4) . . . . ?
C8 C9 C10 C11 178.7(3) . . . . ?
N3 N4 C11 C10 0.3(3) . . . . ?
N3 N4 C11 C12 -177.1(3) . . . . ?
C9 C10 C11 N4 -0.7(3) . . . . ?
C9 C10 C11 C12 176.4(3) . . . . ?
N5 C13 C14 C15 -173.5(3) . . . . ?
C18 C13 C14 C15 1.6(5) . . . . ?
C13 C14 C15 C16 0.5(5) . . . . ?
C14 C15 C16 C17 -1.2(5) . . . . ?
C15 C16 C17 C18 -0.3(5) . . . . ?
C16 C17 C18 C13 2.5(5) . . . . ?
C16 C17 C18 N6 -176.7(3) . . . . ?
N5 C13 C18 C17 171.9(3) . . . . ?
C14 C13 C18 C17 -3.1(4) . . . . ?
N5 C13 C18 N6 -8.9(4) . . . . ?
C14 C13 C18 N6 176.1(3) . . . . ?
C19 N6 C18 C17 -97.7(4) . . . . ?
C19 N6 C18 C13 83.1(4) . . . . ?
C18 N6 C19 O2 -5.3(5) . . . . ?
C18 N6 C19 C20 176.5(3) . . . . ?
O2 C19 C20 C21 9.4(4) . . . . ?
N6 C19 C20 C21 -172.5(3) . . . . ?
N8 N7 C21 C22 0.1(3) . . . . ?
Cd1 N7 C21 C22 -162.8(2) . . . . ?
N8 N7 C21 C20 -178.2(3) . . . . ?
Cd1 N7 C21 C20 18.9(4) . . . . ?
C19 C20 C21 N7 -56.5(4) . . . . ?
C19 C20 C21 C22 125.6(3) . . . . ?
N7 C21 C22 C23 -0.1(4) . . . . ?
C20 C21 C22 C23 178.0(3) . . . . ?
N7 N8 C23 C22 0.0(3) . . . . ?
N7 N8 C23 C24 179.4(3) . . . . ?
C21 C22 C23 N8 0.1(3) . . . . ?
C21 C22 C23 C24 -179.3(3) . . . . ?

loop_
_geom_hbond_atom_site_label_D
_geom_hbond_atom_site_label_H
_geom_hbond_atom_site_label_A
_geom_hbond_distance_DH
_geom_hbond_distance_HA
_geom_hbond_distance_DA
_geom_hbond_angle_DHA
_geom_hbond_site_symmetry_A
_geom_hbond_publ_flag
N1 H1A Cl2 0.91 2.57 3.469(3) 169 4_464 yes
N1 H1B Cl1 0.91 2.52 3.259(3) 139 . yes
N2 H2A Cl2 0.91 2.61 3.280(3) 131 1_554 yes
N4 H4A N5 0.91 2.06 2.954(4) 168 . yes
N5 H5A Cl2 0.91 2.59 3.318(3) 137 . yes
N5 H5B Cl1 0.91 2.59 3.473(3) 165 4_565 yes
N6 H6A O2 0.91 2.29 3.186(4) 170 2_565 yes
N8 H8A N1 0.91 2.04 2.937(4) 171 . yes
C10 H10 Cl1 0.95 2.74 3.617(3) 154 4_564 y
C4 H4 Cg2 0.95 2.89 3.587(4) 131 1_554 y
C22 H22 Cg5 0.95 2.82 3.6939(3) 144 2_565 y
_iucr_geom_hbonds_special_details 
;
Cg2 and Cg5 are, respectively, the centroids of the 
N7/N8/C32/C22/C21 and C1...C6 rings.
;


_refine_diff_density_max         1.093
_refine_diff_density_min         -0.238
_refine_diff_density_rms         0.068

_shelx_res_file                  
;
TITL JTM1273_0m_b.res in Cc
    JTM1273_0m_b.res
    created by SHELXL-2018/3 at 09:35:55 on 05-Feb-2020
REM Old TITL JTM1273_0m in Cc
REM SHELXT solution in Cc
REM R1 0.129,  Rweak 0.032,  Alpha 0.014,  Orientation as input
REM Flack x =  0.307 ( 0.006 ) from Parsons' quotients
REM Formula found by SHELXT:  C26 Cd N6 O4
CELL  0.71073  13.7075  21.2787   9.1536   90.000   95.127   90.000
ZERR    4.000   0.0008   0.0013   0.0006    0.000    0.001    0.000
LATT -7
SYMM X, -Y, 1/2+Z
SFAC C H CD N O Cl
UNIT 96 112 4 32 8 8
TEMP -123
SIZE 0.119 0.127 0.354
L.S. 5
BOND $H
LIST 4
CONF
EQIV $1 x-1/2, -y+3/2, z-1/2
HTAB N1 Cl2_$1
HTAB N1 Cl1
EQIV $2 x, y, z-1
HTAB N2 Cl2_$2
HTAB N4 N5
HTAB N5 Cl2
EQIV $3 x+1/2, -y+3/2, z+1/2
HTAB N5 Cl1_$3
EQIV $4 x, -y+1, z+1/2
HTAB N6 O2_$4
HTAB N8 N1
MPLA C1 > C6
MPLA C9 > C11 N4 N3
MPLA C13 > C18
MPLA C21 > C23 N8 N7
ACTA 58
FMAP 2
PLAN 5
TWIN
WGHT    0.031600
BASF   0.26733
FVAR       0.29729
CD1   3    0.466961    0.674170    0.713853    11.00000    0.01690    0.01780 =
         0.01352   -0.00020    0.00291   -0.00140
CL1   6    0.380468    0.778257    0.657185    11.00000    0.01986    0.01871 =
         0.02348   -0.00178    0.00192    0.00256
CL2   6    0.526723    0.691129    0.980391    11.00000    0.02100    0.03227 =
         0.01409   -0.00302    0.00286   -0.00328
O1    5    0.415040    0.650881    0.457122    11.00000    0.02068    0.01995 =
         0.01506    0.00256    0.00202   -0.00092
O2    5    0.549193    0.556382    0.727768    11.00000    0.02260    0.03323 =
         0.02375    0.01296    0.00217    0.00199
N1    4    0.218057    0.705923    0.436000    11.00000    0.01705    0.02159 =
         0.01947   -0.00398    0.00135    0.00154
AFIX   3
H1A   2    0.163278    0.728161    0.451777    11.00000   -1.20000
H1B   2    0.275629    0.727296    0.449953    11.00000   -1.20000
AFIX   0
N2    4    0.376023    0.698014    0.238803    11.00000    0.02057    0.02398 =
         0.01551    0.00327    0.00134   -0.00250
AFIX   3
H2A   2    0.398062    0.720017    0.163111    11.00000   -1.20000
AFIX   0
N3    4    0.605074    0.685829    0.604477    11.00000    0.01712    0.02069 =
         0.01651    0.00007    0.00239    0.00089
N4    4    0.696856    0.668973    0.657646    11.00000    0.01685    0.02210 =
         0.01835   -0.00035    0.00002    0.00115
AFIX   3
H4A   2    0.711108    0.657556    0.752964    11.00000   -1.20000
AFIX   0
N5    4    0.734725    0.613947    0.953559    11.00000    0.02699    0.02257 =
         0.02706   -0.00519   -0.00365    0.00048
AFIX   3
H5A   2    0.673962    0.614369    0.986260    11.00000   -1.20000
H5B   2    0.779282    0.635453    1.013989    11.00000   -1.20000
AFIX   0
N6    4    0.609922    0.505188    0.931775    11.00000    0.02380    0.02490 =
         0.02279    0.00711   -0.00052    0.00155
AFIX   3
H6A   2    0.598150    0.483705    1.014332    11.00000   -1.20000
AFIX   0
N7    4    0.349091    0.601818    0.735150    11.00000    0.01982    0.02170 =
         0.01613    0.00158    0.00180   -0.00218
N8    4    0.263773    0.604326    0.648273    11.00000    0.01803    0.02174 =
         0.01672    0.00153   -0.00014   -0.00208
AFIX   3
H8A   2    0.246639    0.638132    0.590756    11.00000   -1.20000
AFIX   0
C1    1    0.205474    0.677531    0.296585    11.00000    0.01859    0.01635 =
         0.01720    0.00024   -0.00012    0.00393
C2    1    0.112707    0.654245    0.247590    11.00000    0.01928    0.02355 =
         0.02605   -0.00030   -0.00036    0.00290
AFIX  43
H2    2    0.061097    0.657046    0.309990    11.00000   -1.20000
AFIX   0
C3    1    0.094710    0.627483    0.111509    11.00000    0.02483    0.02556 =
         0.03047   -0.00237   -0.00709   -0.00037
AFIX  43
H3    2    0.030801    0.612765    0.080265    11.00000   -1.20000
AFIX   0
C4    1    0.169346    0.621740    0.018949    11.00000    0.03656    0.02680 =
         0.02010   -0.00627   -0.00586    0.00199
AFIX  43
H4    2    0.157026    0.603261   -0.075373    11.00000   -1.20000
AFIX   0
C5    1    0.261587    0.643374    0.066653    11.00000    0.03214    0.02467 =
         0.01807   -0.00107    0.00196    0.00387
AFIX  43
H5    2    0.313099    0.639477    0.004365    11.00000   -1.20000
AFIX   0
C6    1    0.280675    0.670839    0.204454    11.00000    0.01757    0.01869 =
         0.01671    0.00185    0.00004    0.00186
C7    1    0.436246    0.687653    0.360558    11.00000    0.01626    0.02001 =
         0.01556   -0.00196    0.00456    0.00257
C8    1    0.526392    0.729452    0.372435    11.00000    0.02010    0.02041 =
         0.01760    0.00287    0.00301   -0.00116
AFIX  23
H8B   2    0.546564    0.736346    0.272493    11.00000   -1.20000
H8BC  2    0.507850    0.770836    0.410913    11.00000   -1.20000
AFIX   0
C9    1    0.613254    0.705371    0.467408    11.00000    0.01749    0.01678 =
         0.01720   -0.00053    0.00271    0.00008
C10   1    0.710660    0.701591    0.434119    11.00000    0.02188    0.02140 =
         0.01995   -0.00209    0.00708   -0.00135
AFIX  43
H10   2    0.736109    0.713124    0.344726    11.00000   -1.20000
AFIX   0
C11   1    0.762191    0.677587    0.558319    11.00000    0.01655    0.02069 =
         0.02447   -0.00487    0.00451   -0.00152
C12   1    0.867710    0.659755    0.587996    11.00000    0.01683    0.03235 =
         0.03704   -0.00221    0.00134    0.00161
AFIX 137
H12A  2    0.874573    0.614154    0.577931    11.00000   -1.50000
H12B  2    0.891354    0.672414    0.687868    11.00000   -1.50000
H12C  2    0.906300    0.681018    0.517621    11.00000   -1.50000
AFIX   0
C13   1    0.769740    0.555852    0.910962    11.00000    0.02697    0.02324 =
         0.01692    0.00244   -0.00605    0.00357
C14   1    0.866589    0.549919    0.876798    11.00000    0.02452    0.03252 =
         0.02557    0.00349   -0.00488    0.00040
AFIX  43
H14   2    0.910038    0.584530    0.892527    11.00000   -1.20000
AFIX   0
C15   1    0.900457    0.494262    0.820209    11.00000    0.02567    0.04538 =
         0.02406    0.00648    0.00044    0.01017
AFIX  43
H15   2    0.966762    0.491138    0.798453    11.00000   -1.20000
AFIX   0
C16   1    0.839236    0.443985    0.795576    11.00000    0.03901    0.03027 =
         0.02709   -0.00025    0.00033    0.01393
AFIX  43
H16   2    0.862345    0.406259    0.755172    11.00000   -1.20000
AFIX   0
C17   1    0.742742    0.448553    0.830212    11.00000    0.03378    0.02201 =
         0.02837    0.00207   -0.00379    0.00209
AFIX  43
H17   2    0.699720    0.413822    0.812835    11.00000   -1.20000
AFIX   0
C18   1    0.708918    0.503329    0.889819    11.00000    0.02326    0.02255 =
         0.01841    0.00557   -0.00293    0.00357
C19   1    0.535656    0.529998    0.843617    11.00000    0.02524    0.01827 =
         0.01837   -0.00083    0.00021   -0.00083
C20   1    0.435264    0.524320    0.902325    11.00000    0.02615    0.02366 =
         0.01866    0.00633    0.00154   -0.00085
AFIX  23
H20A  2    0.424758    0.480047    0.930236    11.00000   -1.20000
H20B  2    0.434654    0.550241    0.992052    11.00000   -1.20000
AFIX   0
C21   1    0.352139    0.544539    0.794665    11.00000    0.02107    0.01891 =
         0.01599    0.00123    0.00478   -0.00026
C22   1    0.268177    0.510393    0.745092    11.00000    0.02605    0.02002 =
         0.02209    0.00108    0.00362   -0.00435
AFIX  43
H22   2    0.252252    0.468568    0.770415    11.00000   -1.20000
AFIX   0
C23   1    0.213486    0.550549    0.651503    11.00000    0.02039    0.02482 =
         0.02121   -0.00059    0.00444   -0.00442
C24   1    0.116286    0.543380    0.564148    11.00000    0.02415    0.03494 =
         0.03531    0.00415   -0.00351   -0.00940
AFIX 137
H24A  2    0.126193    0.540225    0.459690    11.00000   -1.50000
H24B  2    0.075245    0.579997    0.580322    11.00000   -1.50000
H24C  2    0.083880    0.505230    0.595327    11.00000   -1.50000

AFIX   0
HKLF 4


REM  JTM1273_0m_b.res in Cc
REM wR2 = 0.052874, GooF = S = 1.02932, Restrained GooF = 1.02917 for all data
REM R1 = 0.022845 for 6853 Fo > 4sig(Fo) and 0.024636 for all 7227 data
REM 337 parameters refined using 2 restraints

END

WGHT      0.0316      0.0000

REM Highest difference peak  1.093,  deepest hole -0.238,  1-sigma level  0.068
Q1    1   0.9683  0.4781  0.7165  11.00000  0.05    0.91
Q2    1   0.4221  0.6967  0.7010  11.00000  0.05    0.65
Q3    1   0.5110  0.6951  0.7238  11.00000  0.05    0.57
Q4    1   0.5133  0.6501  0.7314  11.00000  0.05    0.57
Q5    1   0.4208  0.6525  0.7006  11.00000  0.05    0.56
;
_shelx_res_checksum              96102
####################################################################### 
# 
# This file contains crystal structure data downloaded from the 
# Cambridge Structural Database (CSD) hosted by the Cambridge 
# Crystallographic Data Centre (CCDC).
# 
# Full information about CCDC data access policies and citation 
# guidelines are available at http://www.ccdc.cam.ac.uk/access/V1 
# 
# Audit and citation data items may have been added by the CCDC. 
# Please retain this information to preserve the provenance of 
# this file and to allow appropriate attribution of the data. 
# 
#######################################################################

data_JTM1288_0m_a
_database_code_depnum_ccdc_archive 'CCDC 2095073'
loop_
_audit_author_name
_audit_author_address
'N. N. Adarsh'
;Mahatma Gandhi University, Kottayam, Kerala
India
;
_audit_update_record             
;
2021-07-07 deposited with the CCDC.	2022-01-28 downloaded from the CCDC.
;

_audit_creation_method           SHELXL-2018/3
_shelx_SHELXL_version_number     2018/3
_chemical_name_systematic        
;
diaquabis(3-(5-methyl-1 <i>H</i>-pyrazol-3-yl)quinoxalin-
2(1<i>H</i>)-one)iron(II) nitrate dihydrate
;
_chemical_name_common            ?
_chemical_melting_point          ?
_chemical_formula_moiety         'C24 H24 Fe N8 O4, 2(N O3), 2(H2 O)'
_chemical_formula_sum            'C24 H28 Fe N10 O12'
_chemical_formula_weight         704.41

loop_
_atom_type_symbol
_atom_type_description
_atom_type_scat_dispersion_real
_atom_type_scat_dispersion_imag
_atom_type_scat_source
C C 0.0033 0.0016 'International Tables Vol C Tables 4.2.6.8 and 6.1.1.4'
H H 0.0000 0.0000 'International Tables Vol C Tables 4.2.6.8 and 6.1.1.4'
Fe Fe 0.3463 0.8444 'International Tables Vol C Tables 4.2.6.8 and 6.1.1.4'
N N 0.0061 0.0033 'International Tables Vol C Tables 4.2.6.8 and 6.1.1.4'
O O 0.0106 0.0060 'International Tables Vol C Tables 4.2.6.8 and 6.1.1.4'

_space_group_crystal_system      triclinic
_space_group_IT_number           2
_space_group_name_H-M_alt        'P -1'
_space_group_name_Hall           '-P 1'

_shelx_space_group_comment       
;
The symmetry employed for this shelxl refinement is uniquely defined
by the following loop, which should always be used as a source of
symmetry information in preference to the above space-group names.
They are only intended as comments.
;

loop_
_space_group_symop_operation_xyz
'x, y, z'
'-x, -y, -z'

_cell_length_a                   8.392(3)
_cell_length_b                   11.420(4)
_cell_length_c                   15.823(6)
_cell_angle_alpha                78.679(4)
_cell_angle_beta                 86.124(4)
_cell_angle_gamma                80.487(4)
_cell_volume                     1465.5(9)
_cell_formula_units_Z            2
_cell_measurement_reflns_used    2575
_cell_measurement_theta_min      2.4623
_cell_measurement_theta_max      26.5475
_cell_measurement_temperature    150(2)

_exptl_crystal_description       plate
_exptl_crystal_colour            orange
_exptl_crystal_density_meas      ?
_exptl_crystal_density_method    'not measured'
_exptl_crystal_density_diffrn    1.596
_exptl_crystal_F_000             728
_exptl_transmission_factor_min   0.664
_exptl_transmission_factor_max   0.888
_exptl_crystal_size_max          0.280
_exptl_crystal_size_mid          0.246
_exptl_crystal_size_min          0.035
_exptl_absorpt_coefficient_mu    0.596
_shelx_estimated_absorpt_T_min   0.851
_shelx_estimated_absorpt_T_max   0.979
_exptl_absorpt_correction_type   multi-scan
_exptl_absorpt_process_details   '<i>SADABS</i> (Krause <i>et al.</i>, 2015)'
_exptl_absorpt_correction_T_min  0.73
_exptl_absorpt_correction_T_max  0.98

_exptl_special_details           
;
The diffraction data were collected in three sets of 
363 frames (0.5\% width in \w) at \f = 0, 120 
and 240\%. A scan time of 30 sec/frame was used. 
;

_diffrn_ambient_temperature      150(2)
_diffrn_radiation_wavelength     0.71073
_diffrn_radiation_type           MoK\a
_diffrn_source                   'fine-focus sealed tube'
_diffrn_radiation_monochromator  graphite

_diffrn_measurement_device_type  'Bruker Smart APEX CCD'
_diffrn_measurement_method       '\f and \w scans'

_diffrn_detector_area_resol_mean 8.3333

_diffrn_reflns_number            12137
_diffrn_reflns_av_unetI/netI     0.0924
_diffrn_reflns_av_R_equivalents  0.0422
_diffrn_reflns_limit_h_min       -10
_diffrn_reflns_limit_h_max       10
_diffrn_reflns_limit_k_min       -14
_diffrn_reflns_limit_k_max       14
_diffrn_reflns_limit_l_min       -19
_diffrn_reflns_limit_l_max       19
_diffrn_reflns_theta_min         1.313
_diffrn_reflns_theta_max         26.573
_diffrn_reflns_theta_full        25.050
_diffrn_measured_fraction_theta_max 0.982
_diffrn_measured_fraction_theta_full 0.993
_diffrn_reflns_Laue_measured_fraction_max 0.982
_diffrn_reflns_Laue_measured_fraction_full 0.993
_diffrn_reflns_point_group_measured_fraction_max 0.982
_diffrn_reflns_point_group_measured_fraction_full 0.993
_reflns_number_total             6014
_reflns_number_gt                3364
_reflns_threshold_expression     'I > 2\s(I)'
_reflns_Friedel_coverage         0.000
_reflns_Friedel_fraction_max     .
_reflns_Friedel_fraction_full    .

_reflns_special_details          
;
 Reflections were merged by SHELXL according to the crystal
 class for the calculation of statistics and refinement.
 
 _reflns_Friedel_fraction is defined as the number of unique
 Friedel pairs measured divided by the number that would be
 possible theoretically, ignoring centric projections and
 systematic absences.
;

_computing_data_collection       '<i>APEX3</i> (Bruker, 2016)'
_computing_cell_refinement       '<i>SAINT</i> (Bruker, 2016)'
_computing_data_reduction        '<i>SAINT</i> (Bruker, 2016)'
_computing_structure_solution    '<i>SHELXT</i> (Sheldrick, 2015<i>a</i>)'
_computing_structure_refinement  
'<i>SHELXL-2018/1</i> (Sheldrick, 2015<i>b</i>)'
_computing_molecular_graphics    '<i>DIAMOND</i> (Brandenburg & Putz, 2012)'
_computing_publication_material  '<i>SHELXTL</i> (Bruker, 2016)'

_refine_special_details          
;
Refinement of F^2^ against ALL reflections.  The weighted R-factor wR and
goodness of fit S are based on F^2^, conventional R-factors R are based
on F, with F set to zero for negative F^2^. The threshold expression of
F^2^ > 2sigma(F^2^) is used only for calculating R-factors(gt) etc. and is
not relevant to the choice of reflections for refinement.  R-factors based
on F^2^ are statistically about twice as large as those based on F, and R-
factors based on ALL data will be even larger. H-atoms attached to carbon 
were placed in calculated positions (C---H = 0.95 - 0.98 \%A) while those 
attached to nitrogen and to oxygen were placed in locations derived from 
a difference map and their coordinates adjusted to give N---H = 0.91 and 
O---H = 0.87 %A. All were included as riding contributions with isotropic 
displacement parameters 1.2 - 1.5 times those of the attached atoms.

;

_refine_ls_structure_factor_coef Fsqd
_refine_ls_matrix_type           full
_refine_ls_weighting_scheme      calc
_refine_ls_weighting_details     
'w=1/[\s^2^(Fo^2^)+(0.1218P)^2^] where P=(Fo^2^+2Fc^2^)/3'
_atom_sites_solution_primary     dual
_atom_sites_solution_secondary   difmap
_atom_sites_solution_hydrogens   mixed
_refine_ls_hydrogen_treatment    constr
_refine_ls_extinction_method     none
_refine_ls_extinction_coef       .
_refine_ls_number_reflns         6014
_refine_ls_number_parameters     427
_refine_ls_number_restraints     0
_refine_ls_R_factor_all          0.1193
_refine_ls_R_factor_gt           0.0687
_refine_ls_wR_factor_ref         0.2151
_refine_ls_wR_factor_gt          0.1861
_refine_ls_goodness_of_fit_ref   0.997
_refine_ls_restrained_S_all      0.997
_refine_ls_shift/su_max          0.000
_refine_ls_shift/su_mean         0.000

loop_
_atom_site_label
_atom_site_type_symbol
_atom_site_fract_x
_atom_site_fract_y
_atom_site_fract_z
_atom_site_U_iso_or_equiv
_atom_site_adp_type
_atom_site_occupancy
_atom_site_site_symmetry_order
_atom_site_calc_flag
_atom_site_refinement_flags_posn
_atom_site_refinement_flags_adp
_atom_site_refinement_flags_occupancy
_atom_site_disorder_assembly
_atom_site_disorder_group
Fe1 Fe 0.49842(7) 0.50391(5) 0.25067(3) 0.0219(2) Uani 1 1 d . . . . .
O1 O 0.2750(3) 0.5641(2) 0.30052(16) 0.0252(6) Uani 1 1 d . . . . .
O2 O 0.7227(3) 0.4379(2) 0.20319(16) 0.0254(6) Uani 1 1 d . . . . .
O3 O 0.5981(4) 0.6240(3) 0.31140(17) 0.0321(7) Uani 1 1 d . . . . .
H3A H 0.654528 0.600799 0.357546 0.048 Uiso 1 1 d R U . . .
H3B H 0.607514 0.699862 0.294918 0.048 Uiso 1 1 d R U . . .
O4 O 0.3954(3) 0.3863(2) 0.18787(16) 0.0294(7) Uani 1 1 d . . . . .
H4A H 0.364003 0.316155 0.204354 0.044 Uiso 1 1 d R U . . .
H4B H 0.354668 0.413273 0.137313 0.044 Uiso 1 1 d R U . . .
N1 N 0.2435(4) 0.4784(3) 0.53091(18) 0.0203(7) Uani 1 1 d . . . . .
N2 N 0.1350(4) 0.6619(3) 0.39760(19) 0.0226(8) Uani 1 1 d . . . . .
H2A H 0.129008 0.723913 0.351422 0.027 Uiso 1 1 d R U . . .
N3 N 0.6186(4) 0.2672(3) 0.37992(19) 0.0231(8) Uani 1 1 d . . . . .
H3C H 0.693032 0.244096 0.339426 0.028 Uiso 1 1 d R U . . .
N4 N 0.5174(4) 0.3733(3) 0.36681(19) 0.0212(7) Uani 1 1 d . . . . .
N5 N 0.7565(4) 0.5135(3) -0.02791(19) 0.0222(7) Uani 1 1 d . . . . .
N6 N 0.8650(4) 0.3363(3) 0.10897(19) 0.0232(8) Uani 1 1 d . . . . .
H6A H 0.871819 0.281794 0.159453 0.028 Uiso 1 1 d R U . . .
N7 N 0.3874(4) 0.7389(3) 0.11727(19) 0.0231(8) Uani 1 1 d . . . . .
H7C H 0.318184 0.768432 0.157599 0.028 Uiso 1 1 d R U . . .
N8 N 0.4877(4) 0.6326(3) 0.13318(19) 0.0211(7) Uani 1 1 d . . . . .
C1 C 0.0725(5) 0.6691(4) 0.4802(2) 0.0239(9) Uani 1 1 d . . . . .
C2 C -0.0391(5) 0.7674(4) 0.4972(3) 0.0276(10) Uani 1 1 d . . . . .
H2 H -0.071555 0.834112 0.452411 0.033 Uiso 1 1 calc R U . . .
C3 C -0.1010(5) 0.7659(4) 0.5797(3) 0.0286(10) Uani 1 1 d . . . . .
H3 H -0.179818 0.830909 0.591827 0.034 Uiso 1 1 calc R U . . .
C4 C -0.0498(5) 0.6702(4) 0.6459(2) 0.0273(10) Uani 1 1 d . . . . .
H4 H -0.093209 0.671657 0.702767 0.033 Uiso 1 1 calc R U . . .
C5 C 0.0619(5) 0.5740(4) 0.6309(2) 0.0237(9) Uani 1 1 d . . . . .
H5 H 0.095112 0.508782 0.676608 0.028 Uiso 1 1 calc R U . . .
C6 C 0.1277(5) 0.5734(4) 0.5453(2) 0.0224(9) Uani 1 1 d . . . . .
C7 C 0.3012(4) 0.4747(4) 0.4517(2) 0.0211(9) Uani 1 1 d . . . . .
C8 C 0.2388(5) 0.5683(3) 0.3779(2) 0.0206(8) Uani 1 1 d . . . . .
C9 C 0.4253(4) 0.3726(3) 0.4396(2) 0.0197(8) Uani 1 1 d . . . . .
C10 C 0.4714(5) 0.2650(3) 0.4989(2) 0.0240(9) Uani 1 1 d . . . . .
H10 H 0.426363 0.242216 0.555310 0.029 Uiso 1 1 calc R U . . .
C11 C 0.5957(5) 0.1997(3) 0.4582(2) 0.0235(9) Uani 1 1 d . . . . .
C12 C 0.6931(5) 0.0784(4) 0.4860(3) 0.0346(11) Uani 1 1 d . . . . .
H12A H 0.651194 0.018728 0.460285 0.052 Uiso 1 1 calc R U . . .
H12B H 0.685895 0.055708 0.548975 0.052 Uiso 1 1 calc R U . . .
H12C H 0.806213 0.080927 0.466901 0.052 Uiso 1 1 calc R U . . .
C13 C 0.9284(5) 0.3250(4) 0.0273(2) 0.0236(9) Uani 1 1 d . . . . .
C14 C 1.0410(5) 0.2264(4) 0.0126(3) 0.0284(10) Uani 1 1 d . . . . .
H14 H 1.076024 0.162695 0.058963 0.034 Uiso 1 1 calc R U . . .
C15 C 1.1005(5) 0.2224(4) -0.0697(3) 0.0303(10) Uani 1 1 d . . . . .
H15 H 1.177699 0.155481 -0.080146 0.036 Uiso 1 1 calc R U . . .
C16 C 1.0494(5) 0.3151(4) -0.1384(3) 0.0289(10) Uani 1 1 d . . . . .
H16 H 1.093024 0.311020 -0.194907 0.035 Uiso 1 1 calc R U . . .
C17 C 0.9364(5) 0.4124(4) -0.1251(2) 0.0250(9) Uani 1 1 d . . . . .
H17 H 0.901926 0.475287 -0.172095 0.030 Uiso 1 1 calc R U . . .
C18 C 0.8724(5) 0.4177(3) -0.0408(2) 0.0207(9) Uani 1 1 d . . . . .
C19 C 0.6996(4) 0.5216(3) 0.0506(2) 0.0206(9) Uani 1 1 d . . . . .
C20 C 0.7609(5) 0.4312(4) 0.1262(2) 0.0217(9) Uani 1 1 d . . . . .
C21 C 0.5766(5) 0.6258(4) 0.0599(2) 0.0216(9) Uani 1 1 d . . . . .
C22 C 0.5304(5) 0.7297(3) -0.0026(2) 0.0248(9) Uani 1 1 d . . . . .
H22 H 0.572985 0.747185 -0.060058 0.030 Uiso 1 1 calc R U . . .
C23 C 0.4107(5) 0.8009(4) 0.0364(2) 0.0254(9) Uani 1 1 d . . . . .
C24 C 0.3160(6) 0.9211(4) 0.0045(3) 0.0346(11) Uani 1 1 d . . . . .
H24A H 0.327454 0.940427 -0.058531 0.052 Uiso 1 1 calc R U . . .
H24B H 0.356143 0.982388 0.029243 0.052 Uiso 1 1 calc R U . . .
H24C H 0.201800 0.919922 0.021664 0.052 Uiso 1 1 calc R U . . .
O5 O 0.1723(4) 0.0131(3) 0.1859(2) 0.0522(10) Uani 1 1 d . . . . .
O6 O 0.1079(4) -0.0354(3) 0.32270(19) 0.0460(9) Uani 1 1 d . . . . .
O7 O 0.1577(4) -0.1720(3) 0.24280(19) 0.0381(8) Uani 1 1 d . . . . .
N9 N 0.1466(5) -0.0655(4) 0.2507(2) 0.0376(10) Uani 1 1 d . . . . .
O8 O 0.747(2) 0.863(3) 0.3190(10) 0.063(3) Uani 0.543(12) 1 d G . P A 1
O9 O 0.676(4) 1.021(2) 0.2191(18) 0.061(3) Uani 0.543(12) 1 d G . P A 1
O10 O 0.5842(17) 0.8534(10) 0.2223(8) 0.067(3) Uani 0.543(12) 1 d G . P A 1
N10 N 0.668(2) 0.9126(18) 0.2534(9) 0.0422(15) Uani 0.543(12) 1 d G . P A 1
O8A O 0.778(2) 0.863(4) 0.2977(14) 0.063(3) Uani 0.457(12) 1 d G . P A 2
O9A O 0.646(5) 1.026(2) 0.221(2) 0.061(3) Uani 0.457(12) 1 d G . P A 2
O10A O 0.5324(19) 0.8663(12) 0.2653(9) 0.067(3) Uani 0.457(12) 1 d G . P A 2
N10A N 0.651(3) 0.918(2) 0.2615(11) 0.0422(15) Uani 0.457(12) 1 d G . P A 2
O11 O 0.8595(4) 1.1610(3) 0.26364(18) 0.0341(7) Uani 1 1 d . . . . .
H11A H 0.947625 1.120531 0.287320 0.051 Uiso 1 1 d R U . . .
H11B H 0.810486 1.105703 0.250728 0.051 Uiso 1 1 d R U . . .
O12 O 0.3639(5) 0.1580(3) 0.2456(3) 0.0696(12) Uani 1 1 d . . . . .
H12D H 0.292775 0.119706 0.230012 0.104 Uiso 1 1 d R U . . .
H12E H 0.456287 0.118962 0.230820 0.104 Uiso 1 1 d R U . . .

loop_
_atom_site_aniso_label
_atom_site_aniso_U_11
_atom_site_aniso_U_22
_atom_site_aniso_U_33
_atom_site_aniso_U_23
_atom_site_aniso_U_13
_atom_site_aniso_U_12
Fe1 0.0255(3) 0.0263(4) 0.0114(3) -0.0023(2) 0.0041(2) -0.0006(2)
O1 0.0292(16) 0.0313(16) 0.0115(13) -0.0021(11) 0.0018(11) 0.0022(13)
O2 0.0287(16) 0.0334(16) 0.0107(13) -0.0018(11) 0.0018(11) 0.0014(13)
O3 0.0462(19) 0.0284(16) 0.0203(15) -0.0009(12) -0.0081(13) -0.0035(14)
O4 0.0411(18) 0.0268(16) 0.0193(15) -0.0009(12) -0.0057(12) -0.0045(13)
N1 0.0222(18) 0.0255(18) 0.0128(16) -0.0042(13) 0.0029(13) -0.0028(14)
N2 0.0266(19) 0.0235(18) 0.0149(17) -0.0006(14) 0.0037(14) -0.0009(15)
N3 0.0232(19) 0.0266(19) 0.0165(17) -0.0041(14) 0.0019(14) 0.0038(15)
N4 0.0233(18) 0.0241(19) 0.0140(16) -0.0021(13) 0.0033(13) -0.0008(14)
N5 0.0234(18) 0.0278(19) 0.0135(16) -0.0023(14) 0.0017(13) -0.0017(15)
N6 0.0262(19) 0.0269(19) 0.0133(16) -0.0012(14) 0.0004(14) 0.0016(15)
N7 0.0218(18) 0.0253(19) 0.0190(17) -0.0032(14) 0.0043(14) 0.0023(14)
N8 0.0215(18) 0.0241(19) 0.0142(16) -0.0017(13) 0.0035(13) 0.0024(14)
C1 0.024(2) 0.029(2) 0.019(2) -0.0059(17) 0.0024(17) -0.0047(18)
C2 0.029(2) 0.029(2) 0.024(2) -0.0056(18) -0.0015(18) -0.0014(19)
C3 0.025(2) 0.033(2) 0.029(2) -0.0116(19) 0.0004(18) 0.0001(19)
C4 0.025(2) 0.038(3) 0.018(2) -0.0089(18) 0.0088(17) -0.0027(19)
C5 0.022(2) 0.030(2) 0.018(2) -0.0056(17) 0.0019(16) -0.0007(18)
C6 0.023(2) 0.030(2) 0.0131(19) -0.0047(17) 0.0039(16) -0.0016(17)
C7 0.019(2) 0.029(2) 0.0145(19) -0.0036(16) 0.0026(16) -0.0022(17)
C8 0.021(2) 0.026(2) 0.0142(19) -0.0030(16) 0.0036(16) -0.0053(17)
C9 0.019(2) 0.026(2) 0.0135(19) -0.0036(16) 0.0021(15) -0.0025(16)
C10 0.028(2) 0.024(2) 0.016(2) 0.0023(16) 0.0037(17) -0.0023(18)
C11 0.027(2) 0.022(2) 0.018(2) 0.0021(16) 0.0005(17) -0.0030(17)
C12 0.039(3) 0.030(3) 0.029(2) -0.0014(19) 0.002(2) 0.007(2)
C13 0.025(2) 0.028(2) 0.017(2) -0.0056(17) 0.0008(16) -0.0011(18)
C14 0.029(2) 0.029(2) 0.023(2) -0.0012(18) 0.0013(18) 0.0007(19)
C15 0.029(2) 0.030(2) 0.032(2) -0.0115(19) 0.0044(19) 0.0027(19)
C16 0.030(2) 0.036(3) 0.020(2) -0.0102(18) 0.0092(18) -0.0024(19)
C17 0.024(2) 0.033(2) 0.016(2) -0.0039(17) 0.0014(16) -0.0014(18)
C18 0.022(2) 0.025(2) 0.0143(19) -0.0036(16) 0.0016(16) -0.0011(17)
C19 0.020(2) 0.024(2) 0.017(2) -0.0033(16) 0.0027(16) -0.0034(17)
C20 0.020(2) 0.030(2) 0.015(2) -0.0036(17) 0.0014(16) -0.0029(17)
C21 0.022(2) 0.028(2) 0.0137(19) -0.0030(16) 0.0024(16) -0.0020(17)
C22 0.030(2) 0.023(2) 0.018(2) -0.0001(16) 0.0034(17) 0.0002(18)
C23 0.028(2) 0.026(2) 0.019(2) 0.0007(17) 0.0023(17) -0.0034(18)
C24 0.041(3) 0.028(2) 0.026(2) 0.0030(19) 0.0048(19) 0.006(2)
O5 0.073(3) 0.042(2) 0.034(2) 0.0040(16) 0.0091(17) -0.0049(18)
O6 0.058(2) 0.052(2) 0.0262(18) -0.0118(15) 0.0060(15) -0.0015(17)
O7 0.052(2) 0.0279(18) 0.0310(17) -0.0083(13) 0.0098(15) 0.0009(15)
N9 0.039(2) 0.041(3) 0.028(2) -0.0046(18) 0.0033(17) 0.0039(18)
O8 0.065(6) 0.074(3) 0.048(8) 0.007(8) -0.012(5) -0.027(7)
O9 0.066(10) 0.045(3) 0.069(3) 0.007(2) -0.010(4) -0.017(4)
O10 0.099(8) 0.043(3) 0.063(7) 0.008(5) -0.031(6) -0.031(5)
N10 0.043(4) 0.040(3) 0.043(3) -0.009(2) -0.006(3) -0.004(3)
O8A 0.065(6) 0.074(3) 0.048(8) 0.007(8) -0.012(5) -0.027(7)
O9A 0.066(10) 0.045(3) 0.069(3) 0.007(2) -0.010(4) -0.017(4)
O10A 0.099(8) 0.043(3) 0.063(7) 0.008(5) -0.031(6) -0.031(5)
N10A 0.043(4) 0.040(3) 0.043(3) -0.009(2) -0.006(3) -0.004(3)
O11 0.0417(19) 0.0260(17) 0.0297(16) -0.0024(13) 0.0058(14) 0.0022(14)
O12 0.066(3) 0.042(2) 0.097(3) -0.006(2) 0.011(2) -0.011(2)

_geom_special_details            
;
 All esds (except the esd in the dihedral angle between two l.s. planes)
 are estimated using the full covariance matrix.  The cell esds are taken
 into account individually in the estimation of esds in distances, angles
 and torsion angles; correlations between esds in cell parameters are only
 used when they are defined by crystal symmetry.  An approximate (isotropic)
 treatment of cell esds is used for estimating esds involving l.s. planes.
;

loop_
_geom_bond_atom_site_label_1
_geom_bond_atom_site_label_2
_geom_bond_distance
_geom_bond_site_symmetry_2
_geom_bond_publ_flag
Fe1 O1 2.048(3) . ?
Fe1 O2 2.058(3) . ?
Fe1 O3 2.123(3) . ?
Fe1 N4 2.124(3) . ?
Fe1 N8 2.128(3) . ?
Fe1 O4 2.136(3) . ?
O1 C8 1.250(4) . ?
O2 C20 1.253(4) . ?
O3 H3A 0.8700 . ?
O3 H3B 0.8699 . ?
O4 H4A 0.8700 . ?
O4 H4B 0.8700 . ?
N1 C7 1.318(4) . ?
N1 C6 1.375(5) . ?
N2 C8 1.336(5) . ?
N2 C1 1.387(5) . ?
N2 H2A 0.9100 . ?
N3 C11 1.345(5) . ?
N3 N4 1.348(4) . ?
N3 H3C 0.9100 . ?
N4 C9 1.342(4) . ?
N5 C19 1.316(4) . ?
N5 C18 1.376(5) . ?
N6 C20 1.335(5) . ?
N6 C13 1.385(4) . ?
N6 H6A 0.9100 . ?
N7 N8 1.348(4) . ?
N7 C23 1.354(5) . ?
N7 H7C 0.9099 . ?
N8 C21 1.343(4) . ?
C1 C6 1.387(5) . ?
C1 C2 1.395(5) . ?
C2 C3 1.370(5) . ?
C2 H2 0.9500 . ?
C3 C4 1.389(6) . ?
C3 H3 0.9500 . ?
C4 C5 1.369(5) . ?
C4 H4 0.9500 . ?
C5 C6 1.429(5) . ?
C5 H5 0.9500 . ?
C7 C9 1.463(5) . ?
C7 C8 1.479(5) . ?
C9 C10 1.407(5) . ?
C10 C11 1.379(5) . ?
C10 H10 0.9500 . ?
C11 C12 1.488(5) . ?
C12 H12A 0.9800 . ?
C12 H12B 0.9800 . ?
C12 H12C 0.9800 . ?
C13 C14 1.392(5) . ?
C13 C18 1.400(5) . ?
C14 C15 1.369(5) . ?
C14 H14 0.9500 . ?
C15 C16 1.396(6) . ?
C15 H15 0.9500 . ?
C16 C17 1.376(5) . ?
C16 H16 0.9500 . ?
C17 C18 1.413(5) . ?
C17 H17 0.9500 . ?
C19 C21 1.464(5) . ?
C19 C20 1.478(5) . ?
C21 C22 1.406(5) . ?
C22 C23 1.376(5) . ?
C22 H22 0.9500 . ?
C23 C24 1.481(5) . ?
C24 H24A 0.9800 . ?
C24 H24B 0.9800 . ?
C24 H24C 0.9800 . ?
O5 N9 1.256(4) . ?
O6 N9 1.260(4) . ?
O7 N9 1.234(5) . ?
O8 N10 1.2562 . ?
O9 N10 1.2608 . ?
O10 N10 1.2361 . ?
O8A N10A 1.2563 . ?
O9A N10A 1.2608 . ?
O10A N10A 1.2361 . ?
O11 H11A 0.8701 . ?
O11 H11B 0.8701 . ?
O12 H12D 0.8701 . ?
O12 H12E 0.8701 . ?

loop_
_geom_angle_atom_site_label_1
_geom_angle_atom_site_label_2
_geom_angle_atom_site_label_3
_geom_angle
_geom_angle_site_symmetry_1
_geom_angle_site_symmetry_3
_geom_angle_publ_flag
O1 Fe1 O2 178.10(10) . . ?
O1 Fe1 O3 89.12(11) . . ?
O2 Fe1 O3 91.62(11) . . ?
O1 Fe1 N4 84.75(11) . . ?
O2 Fe1 N4 93.50(11) . . ?
O3 Fe1 N4 89.86(12) . . ?
O1 Fe1 N8 97.20(11) . . ?
O2 Fe1 N8 84.56(11) . . ?
O3 Fe1 N8 89.98(12) . . ?
N4 Fe1 N8 178.05(11) . . ?
O1 Fe1 O4 90.39(11) . . ?
O2 Fe1 O4 88.91(11) . . ?
O3 Fe1 O4 178.80(10) . . ?
N4 Fe1 O4 91.18(12) . . ?
N8 Fe1 O4 88.99(12) . . ?
C8 O1 Fe1 126.4(2) . . ?
C20 O2 Fe1 126.5(2) . . ?
Fe1 O3 H3A 123.7 . . ?
Fe1 O3 H3B 131.6 . . ?
H3A O3 H3B 104.1 . . ?
Fe1 O4 H4A 134.7 . . ?
Fe1 O4 H4B 120.0 . . ?
H4A O4 H4B 104.1 . . ?
C7 N1 C6 119.3(3) . . ?
C8 N2 C1 124.1(3) . . ?
C8 N2 H2A 108.9 . . ?
C1 N2 H2A 125.9 . . ?
C11 N3 N4 112.7(3) . . ?
C11 N3 H3C 124.2 . . ?
N4 N3 H3C 123.1 . . ?
C9 N4 N3 105.2(3) . . ?
C9 N4 Fe1 128.4(3) . . ?
N3 N4 Fe1 126.2(2) . . ?
C19 N5 C18 119.8(3) . . ?
C20 N6 C13 124.2(3) . . ?
C20 N6 H6A 105.1 . . ?
C13 N6 H6A 130.3 . . ?
N8 N7 C23 112.1(3) . . ?
N8 N7 H7C 123.9 . . ?
C23 N7 H7C 123.8 . . ?
C21 N8 N7 105.7(3) . . ?
C21 N8 Fe1 128.1(3) . . ?
N7 N8 Fe1 126.2(2) . . ?
N2 C1 C6 116.4(3) . . ?
N2 C1 C2 122.0(4) . . ?
C6 C1 C2 121.6(4) . . ?
C3 C2 C1 118.8(4) . . ?
C3 C2 H2 120.6 . . ?
C1 C2 H2 120.6 . . ?
C2 C3 C4 120.7(4) . . ?
C2 C3 H3 119.6 . . ?
C4 C3 H3 119.6 . . ?
C5 C4 C3 121.4(4) . . ?
C5 C4 H4 119.3 . . ?
C3 C4 H4 119.3 . . ?
C4 C5 C6 118.8(4) . . ?
C4 C5 H5 120.6 . . ?
C6 C5 H5 120.6 . . ?
N1 C6 C1 122.8(3) . . ?
N1 C6 C5 118.7(3) . . ?
C1 C6 C5 118.6(4) . . ?
N1 C7 C9 117.4(3) . . ?
N1 C7 C8 121.1(3) . . ?
C9 C7 C8 121.5(3) . . ?
O1 C8 N2 119.3(3) . . ?
O1 C8 C7 124.6(3) . . ?
N2 C8 C7 116.0(3) . . ?
N4 C9 C10 110.1(3) . . ?
N4 C9 C7 122.0(3) . . ?
C10 C9 C7 127.8(3) . . ?
C11 C10 C9 105.7(3) . . ?
C11 C10 H10 127.2 . . ?
C9 C10 H10 127.2 . . ?
N3 C11 C10 106.3(3) . . ?
N3 C11 C12 121.8(4) . . ?
C10 C11 C12 131.9(4) . . ?
C11 C12 H12A 109.5 . . ?
C11 C12 H12B 109.5 . . ?
H12A C12 H12B 109.5 . . ?
C11 C12 H12C 109.5 . . ?
H12A C12 H12C 109.5 . . ?
H12B C12 H12C 109.5 . . ?
N6 C13 C14 122.4(4) . . ?
N6 C13 C18 116.6(3) . . ?
C14 C13 C18 121.0(3) . . ?
C15 C14 C13 119.1(4) . . ?
C15 C14 H14 120.5 . . ?
C13 C14 H14 120.5 . . ?
C14 C15 C16 121.0(4) . . ?
C14 C15 H15 119.5 . . ?
C16 C15 H15 119.5 . . ?
C17 C16 C15 120.7(4) . . ?
C17 C16 H16 119.7 . . ?
C15 C16 H16 119.7 . . ?
C16 C17 C18 119.2(4) . . ?
C16 C17 H17 120.4 . . ?
C18 C17 H17 120.4 . . ?
N5 C18 C13 121.8(3) . . ?
N5 C18 C17 119.2(3) . . ?
C13 C18 C17 119.0(4) . . ?
N5 C19 C21 117.1(3) . . ?
N5 C19 C20 121.2(3) . . ?
C21 C19 C20 121.6(3) . . ?
O2 C20 N6 119.0(3) . . ?
O2 C20 C19 125.0(3) . . ?
N6 C20 C19 116.0(3) . . ?
N8 C21 C22 109.9(3) . . ?
N8 C21 C19 122.5(3) . . ?
C22 C21 C19 127.6(3) . . ?
C23 C22 C21 105.9(3) . . ?
C23 C22 H22 127.0 . . ?
C21 C22 H22 127.0 . . ?
N7 C23 C22 106.4(3) . . ?
N7 C23 C24 122.0(4) . . ?
C22 C23 C24 131.6(4) . . ?
C23 C24 H24A 109.5 . . ?
C23 C24 H24B 109.5 . . ?
H24A C24 H24B 109.5 . . ?
C23 C24 H24C 109.5 . . ?
H24A C24 H24C 109.5 . . ?
H24B C24 H24C 109.5 . . ?
O7 N9 O5 119.2(4) . . ?
O7 N9 O6 120.6(4) . . ?
O5 N9 O6 120.2(4) . . ?
O10 N10 O8 119.3 . . ?
O10 N10 O9 120.5 . . ?
O8 N10 O9 120.2 . . ?
O10A N10A O8A 119.3 . . ?
O10A N10A O9A 120.5 . . ?
O8A N10A O9A 120.2 . . ?
H11A O11 H11B 104.0 . . ?
H12D O12 H12E 104.1 . . ?

loop_
_geom_torsion_atom_site_label_1
_geom_torsion_atom_site_label_2
_geom_torsion_atom_site_label_3
_geom_torsion_atom_site_label_4
_geom_torsion
_geom_torsion_site_symmetry_1
_geom_torsion_site_symmetry_2
_geom_torsion_site_symmetry_3
_geom_torsion_site_symmetry_4
_geom_torsion_publ_flag
C11 N3 N4 C9 -0.6(4) . . . . ?
C11 N3 N4 Fe1 -175.8(3) . . . . ?
C23 N7 N8 C21 -0.7(4) . . . . ?
C23 N7 N8 Fe1 179.6(3) . . . . ?
C8 N2 C1 C6 2.0(6) . . . . ?
C8 N2 C1 C2 -178.3(4) . . . . ?
N2 C1 C2 C3 177.1(4) . . . . ?
C6 C1 C2 C3 -3.2(6) . . . . ?
C1 C2 C3 C4 2.1(6) . . . . ?
C2 C3 C4 C5 -0.9(6) . . . . ?
C3 C4 C5 C6 0.6(6) . . . . ?
C7 N1 C6 C1 -2.7(6) . . . . ?
C7 N1 C6 C5 177.7(3) . . . . ?
N2 C1 C6 N1 3.0(6) . . . . ?
C2 C1 C6 N1 -176.7(4) . . . . ?
N2 C1 C6 C5 -177.4(3) . . . . ?
C2 C1 C6 C5 2.9(6) . . . . ?
C4 C5 C6 N1 178.0(4) . . . . ?
C4 C5 C6 C1 -1.6(6) . . . . ?
C6 N1 C7 C9 179.5(3) . . . . ?
C6 N1 C7 C8 -2.3(5) . . . . ?
Fe1 O1 C8 N2 141.9(3) . . . . ?
Fe1 O1 C8 C7 -39.2(5) . . . . ?
C1 N2 C8 O1 172.4(3) . . . . ?
C1 N2 C8 C7 -6.6(5) . . . . ?
N1 C7 C8 O1 -172.1(4) . . . . ?
C9 C7 C8 O1 6.0(6) . . . . ?
N1 C7 C8 N2 6.8(5) . . . . ?
C9 C7 C8 N2 -175.1(3) . . . . ?
N3 N4 C9 C10 0.6(4) . . . . ?
Fe1 N4 C9 C10 175.8(3) . . . . ?
N3 N4 C9 C7 178.5(3) . . . . ?
Fe1 N4 C9 C7 -6.4(5) . . . . ?
N1 C7 C9 N4 -164.6(4) . . . . ?
C8 C7 C9 N4 17.2(6) . . . . ?
N1 C7 C9 C10 12.8(6) . . . . ?
C8 C7 C9 C10 -165.4(4) . . . . ?
N4 C9 C10 C11 -0.5(5) . . . . ?
C7 C9 C10 C11 -178.2(4) . . . . ?
N4 N3 C11 C10 0.3(5) . . . . ?
N4 N3 C11 C12 179.2(4) . . . . ?
C9 C10 C11 N3 0.1(4) . . . . ?
C9 C10 C11 C12 -178.7(4) . . . . ?
C20 N6 C13 C14 177.7(4) . . . . ?
C20 N6 C13 C18 -2.9(6) . . . . ?
N6 C13 C14 C15 -178.9(4) . . . . ?
C18 C13 C14 C15 1.8(6) . . . . ?
C13 C14 C15 C16 -0.3(6) . . . . ?
C14 C15 C16 C17 -0.7(7) . . . . ?
C15 C16 C17 C18 0.1(6) . . . . ?
C19 N5 C18 C13 2.5(6) . . . . ?
C19 N5 C18 C17 -177.8(4) . . . . ?
N6 C13 C18 N5 -2.0(6) . . . . ?
C14 C13 C18 N5 177.4(4) . . . . ?
N6 C13 C18 C17 178.3(3) . . . . ?
C14 C13 C18 C17 -2.4(6) . . . . ?
C16 C17 C18 N5 -178.3(4) . . . . ?
C16 C17 C18 C13 1.4(6) . . . . ?
C18 N5 C19 C21 179.9(3) . . . . ?
C18 N5 C19 C20 1.6(6) . . . . ?
Fe1 O2 C20 N6 -143.2(3) . . . . ?
Fe1 O2 C20 C19 36.9(5) . . . . ?
C13 N6 C20 O2 -173.3(3) . . . . ?
C13 N6 C20 C19 6.6(6) . . . . ?
N5 C19 C20 O2 173.9(4) . . . . ?
C21 C19 C20 O2 -4.4(6) . . . . ?
N5 C19 C20 N6 -6.0(5) . . . . ?
C21 C19 C20 N6 175.8(3) . . . . ?
N7 N8 C21 C22 -0.1(4) . . . . ?
Fe1 N8 C21 C22 179.5(3) . . . . ?
N7 N8 C21 C19 -179.0(3) . . . . ?
Fe1 N8 C21 C19 0.6(5) . . . . ?
N5 C19 C21 N8 167.0(4) . . . . ?
C20 C19 C21 N8 -14.7(6) . . . . ?
N5 C19 C21 C22 -11.8(6) . . . . ?
C20 C19 C21 C22 166.6(4) . . . . ?
N8 C21 C22 C23 0.9(5) . . . . ?
C19 C21 C22 C23 179.7(4) . . . . ?
N8 N7 C23 C22 1.3(5) . . . . ?
N8 N7 C23 C24 -179.1(4) . . . . ?
C21 C22 C23 N7 -1.3(5) . . . . ?
C21 C22 C23 C24 179.2(4) . . . . ?

loop_
_geom_hbond_atom_site_label_D
_geom_hbond_atom_site_label_H
_geom_hbond_atom_site_label_A
_geom_hbond_distance_DH
_geom_hbond_distance_HA
_geom_hbond_distance_DA
_geom_hbond_angle_DHA
_geom_hbond_site_symmetry_A
_geom_hbond_publ_flag
O3 H3A N1 0.87 2.00 2.855(4) 168 2_666 yes
O3 H3B O10 0.87 1.89 2.708(11) 157 . yes
O3 H3B N10 0.87 2.52 3.381(17) 173 . yes
O4 H4A O12 0.87 1.80 2.638(5) 162 . yes
O4 H4B N5 0.87 1.99 2.856(4) 174 2_665 yes
N2 H2A O7 0.91 1.91 2.805(4) 166 1_565 yes
N3 H3C O11 0.91 2.02 2.917(4) 169 1_545 yes
N6 H6A O11 0.91 1.94 2.845(4) 173 1_545 yes
N7 H7C O7 0.91 1.98 2.885(4) 176 1_565 yes
C14 H14 O5 0.95 2.45 3.400(5) 175 1_655 yes
C24 H24A O9 0.98 2.49 3.47(3) 173 2_675 yes
O11 H11A O6 0.87 2.05 2.853(4) 153 1_665 yes
O11 H11B O9 0.87 1.76 2.61(2) 167 . yes
O12 H12D O5 0.87 1.96 2.814(6) 168 . yes
O12 H12D N9 0.87 2.57 3.359(6) 151 . yes
O12 H12E O9 0.87 2.01 2.87(14) 170 1_545 yes


_refine_diff_density_max         1.346
_refine_diff_density_min         -0.447
_refine_diff_density_rms         0.119

_shelx_res_file                  
;
TITL JTM1288_0m_a.res in P-1
    JTM1288_0m_a.res
    created by SHELXL-2018/3 at 15:29:16 on 06-Jul-2020
REM Old TITL JTM1288_0m in P-1
REM SHELXT solution in P-1
REM R1 0.173,  Rweak 0.002,  Alpha 0.048,  Orientation as input
REM Formula found by SHELXT:  C26 Fe N12 O8
CELL  0.71073   8.3924  11.4196  15.8229   78.679   86.124   80.487
ZERR    2.000   0.0030   0.0041   0.0056    0.004    0.004    0.004
LATT  1
SFAC C H Fe N O

UNIT 48 56 2 20 24
TEMP -123
SIZE 0.035 0.246 0.28
L.S. 5
BOND $H
LIST 4
FMAP 2
PLAN 5
EADP N10 N10A
EADP O8 O8A
EADP O9 O9A
EADP O10 O10A
CONF
EQIV $1 -x+1, -y+1, -z+1
HTAB O3 N1_$1
HTAB O3 O10
HTAB O3 N10
HTAB O4 O12
EQIV $2 -x+1, -y+1, -z
HTAB O4 N5_$2
EQIV $3 x, y+1, z
HTAB N2 O7_$3
EQIV $4 x, y-1, z
HTAB N3 O11_$4
HTAB N6 O11_$4
HTAB N7 O7_$3
EQIV $5 x-1, y, z
EQIV $6 x+1, y, z
HTAB C14 O5_$6
EQIV $7 -x+1, -y+2, -z
HTAB C24 O9_$7
EQIV $8 x+1, y+1, z
HTAB O11 O6_$8
HTAB O11 O9
HTAB O11 O9A
HTAB O12 O5
HTAB O12 N9
HTAB O12 O9_$4
HTAB O12 O9A_$4
HTAB O12 N10A_$4
ACTA 50.1
MPLA C1 > C6
MPLA C1 N2 C8 C7 N1 C6
MPLA C9 C10 C11 N3 N4
MPLA C21 C22 c23 N7 N8
MPLA C13 C18 N5 C19 C20 N6
MPLA C13 > C18
OMIT -1 2 2
OMIT -1 3 0
WGHT    0.121800
FVAR       0.26451   0.54298
FE1   3    0.498425    0.503908    0.250674    11.00000    0.02554    0.02634 =
         0.01143   -0.00232    0.00413   -0.00062
O1    5    0.275044    0.564102    0.300517    11.00000    0.02925    0.03132 =
         0.01146   -0.00205    0.00180    0.00219
O2    5    0.722674    0.437915    0.203192    11.00000    0.02868    0.03336 =
         0.01071   -0.00179    0.00178    0.00142
O3    5    0.598093    0.623957    0.311403    11.00000    0.04623    0.02841 =
         0.02026   -0.00093   -0.00815   -0.00349
AFIX   3
H3A   2    0.654528    0.600799    0.357546    11.00000   -1.50000
H3B   2    0.607514    0.699862    0.294918    11.00000   -1.50000
AFIX   0
O4    5    0.395369    0.386277    0.187867    11.00000    0.04107    0.02680 =
         0.01927   -0.00087   -0.00575   -0.00452
AFIX   3
H4A   2    0.364003    0.316155    0.204354    11.00000   -1.50000
H4B   2    0.354668    0.413273    0.137313    11.00000   -1.50000
AFIX   0
N1    4    0.243524    0.478447    0.530913    11.00000    0.02221    0.02548 =
         0.01275   -0.00419    0.00286   -0.00285
N2    4    0.134951    0.661882    0.397599    11.00000    0.02655    0.02351 =
         0.01488   -0.00056    0.00368   -0.00091
AFIX   3
H2A   2    0.129008    0.723913    0.351422    11.00000   -1.20000
AFIX   0
N3    4    0.618633    0.267242    0.379920    11.00000    0.02316    0.02664 =
         0.01649   -0.00409    0.00194    0.00381
AFIX   3
H3C   2    0.693032    0.244096    0.339426    11.00000   -1.20000
AFIX   0
N4    4    0.517392    0.373272    0.366814    11.00000    0.02335    0.02409 =
         0.01399   -0.00215    0.00329   -0.00080
N5    4    0.756472    0.513460   -0.027908    11.00000    0.02343    0.02779 =
         0.01351   -0.00230    0.00171   -0.00171
N6    4    0.864957    0.336315    0.108972    11.00000    0.02622    0.02689 =
         0.01330   -0.00119    0.00038    0.00161
AFIX   3
H6A   2    0.871819    0.281794    0.159453    11.00000   -1.20000
AFIX   0
N7    4    0.387352    0.738859    0.117267    11.00000    0.02180    0.02531 =
         0.01904   -0.00321    0.00430    0.00232
AFIX   3
H7C   2    0.318184    0.768432    0.157599    11.00000   -1.20000
AFIX   0
N8    4    0.487737    0.632560    0.133177    11.00000    0.02150    0.02414 =
         0.01421   -0.00171    0.00352    0.00242
C1    1    0.072531    0.669100    0.480173    11.00000    0.02380    0.02892 =
         0.01940   -0.00590    0.00243   -0.00475
C2    1   -0.039087    0.767385    0.497194    11.00000    0.02935    0.02909 =
         0.02370   -0.00562   -0.00154   -0.00136
AFIX  43
H2    2   -0.071555    0.834112    0.452411    11.00000   -1.20000
AFIX   0
C3    1   -0.100994    0.765854    0.579723    11.00000    0.02513    0.03250 =
         0.02874   -0.01159    0.00043    0.00008
AFIX  43
H3    2   -0.179818    0.830909    0.591827    11.00000   -1.20000
AFIX   0
C4    1   -0.049782    0.670237    0.645889    11.00000    0.02487    0.03805 =
         0.01829   -0.00890    0.00877   -0.00275
AFIX  43
H4    2   -0.093209    0.671657    0.702767    11.00000   -1.20000
AFIX   0
C5    1    0.061918    0.573999    0.630901    11.00000    0.02228    0.02965 =
         0.01817   -0.00564    0.00188   -0.00068
AFIX  43
H5    2    0.095112    0.508782    0.676608    11.00000   -1.20000
AFIX   0
C6    1    0.127661    0.573432    0.545264    11.00000    0.02312    0.02967 =
         0.01312   -0.00473    0.00387   -0.00159
C7    1    0.301161    0.474695    0.451735    11.00000    0.01922    0.02855 =
         0.01450   -0.00362    0.00257   -0.00219
C8    1    0.238849    0.568329    0.377945    11.00000    0.02143    0.02572 =
         0.01419   -0.00295    0.00360   -0.00531
C9    1    0.425274    0.372559    0.439603    11.00000    0.01890    0.02589 =
         0.01350   -0.00356    0.00207   -0.00246
C10   1    0.471446    0.265043    0.498935    11.00000    0.02817    0.02401 =
         0.01607    0.00230    0.00371   -0.00235
AFIX  43
H10   2    0.426363    0.242216    0.555310    11.00000   -1.20000
AFIX   0
C11   1    0.595744    0.199693    0.458238    11.00000    0.02731    0.02231 =
         0.01810    0.00207    0.00053   -0.00303
C12   1    0.693066    0.078415    0.485966    11.00000    0.03864    0.02995 =
         0.02871   -0.00141    0.00206    0.00694
AFIX 137
H12A  2    0.651194    0.018728    0.460285    11.00000   -1.50000
H12B  2    0.685895    0.055708    0.548975    11.00000   -1.50000
H12C  2    0.806213    0.080927    0.466901    11.00000   -1.50000
AFIX   0
C13   1    0.928426    0.324969    0.027339    11.00000    0.02463    0.02839 =
         0.01702   -0.00561    0.00083   -0.00107
C14   1    1.040980    0.226354    0.012588    11.00000    0.02908    0.02922 =
         0.02309   -0.00122    0.00134    0.00073
AFIX  43
H14   2    1.076024    0.162695    0.058963    11.00000   -1.20000
AFIX   0
C15   1    1.100476    0.222365   -0.069663    11.00000    0.02876    0.02958 =
         0.03153   -0.01153    0.00441    0.00274
AFIX  43
H15   2    1.177699    0.155481   -0.080146    11.00000   -1.20000
AFIX   0
C16   1    1.049376    0.315121   -0.138393    11.00000    0.03028    0.03565 =
         0.02033   -0.01018    0.00924   -0.00235
AFIX  43
H16   2    1.093024    0.311020   -0.194907    11.00000   -1.20000
AFIX   0
C17   1    0.936443    0.412424   -0.125125    11.00000    0.02435    0.03309 =
         0.01598   -0.00393    0.00144   -0.00140
AFIX  43
H17   2    0.901926    0.475287   -0.172095    11.00000   -1.20000
AFIX   0
C18   1    0.872437    0.417707   -0.040791    11.00000    0.02181    0.02478 =
         0.01428   -0.00362    0.00159   -0.00112
C19   1    0.699567    0.521648    0.050617    11.00000    0.01975    0.02423 =
         0.01721   -0.00334    0.00272   -0.00340
C20   1    0.760864    0.431212    0.126191    11.00000    0.01962    0.02952 =
         0.01511   -0.00363    0.00138   -0.00289
C21   1    0.576603    0.625809    0.059947    11.00000    0.02181    0.02787 =
         0.01368   -0.00303    0.00244   -0.00198
C22   1    0.530370    0.729699   -0.002607    11.00000    0.03024    0.02259 =
         0.01784   -0.00006    0.00340    0.00020
AFIX  43
H22   2    0.572985    0.747185   -0.060058    11.00000   -1.20000
AFIX   0
C23   1    0.410718    0.800882    0.036439    11.00000    0.02847    0.02555 =
         0.01934    0.00071    0.00235   -0.00339
C24   1    0.316026    0.921062    0.004505    11.00000    0.04085    0.02825 =
         0.02629    0.00302    0.00483    0.00636
AFIX 137
H24A  2    0.327454    0.940427   -0.058531    11.00000   -1.50000
H24B  2    0.356143    0.982388    0.029243    11.00000   -1.50000
H24C  2    0.201800    0.919922    0.021664    11.00000   -1.50000
AFIX   0
O5    5    0.172268    0.013053    0.185858    11.00000    0.07301    0.04219 =
         0.03369    0.00400    0.00906   -0.00490
O6    5    0.107917   -0.035376    0.322701    11.00000    0.05755    0.05248 =
         0.02623   -0.01182    0.00599   -0.00152
O7    5    0.157734   -0.171992    0.242799    11.00000    0.05244    0.02789 =
         0.03103   -0.00834    0.00985    0.00094
N9    4    0.146625   -0.065514    0.250721    11.00000    0.03892    0.04105 =
         0.02803   -0.00461    0.00334    0.00387
PART 1
AFIX   6
O8    5    0.747268    0.863224    0.319023    21.00000    0.06548    0.07417 =
         0.04839    0.00694   -0.01189   -0.02687
O9    5    0.675853    1.021013    0.219079    21.00000    0.06583    0.04504 =
         0.06914    0.00714   -0.00962   -0.01694
O10   5    0.584234    0.853380    0.222341    21.00000    0.09862    0.04269 =
         0.06335    0.00792   -0.03087   -0.03113
N10   4    0.668084    0.912596    0.253372    21.00000    0.04312    0.04013 =
         0.04350   -0.00927   -0.00626   -0.00351
AFIX   6
PART 2
O8A   5    0.778075    0.863059    0.297694   -21.00000    0.06548    0.07417 =
         0.04839    0.00694   -0.01189   -0.02687
O9A   5    0.646323    1.025674    0.221085   -21.00000    0.06583    0.04504 =
         0.06914    0.00714   -0.00962   -0.01694
O10A  5    0.532387    0.866298    0.265272   -21.00000    0.09862    0.04269 =
         0.06335    0.00792   -0.03087   -0.03113
N10A  4    0.651242    0.918461    0.261540   -21.00000    0.04312    0.04013 =
         0.04350   -0.00927   -0.00626   -0.00351
AFIX   0
PART 0
O11   5    0.859517    1.160961    0.263637    11.00000    0.04170    0.02598 =
         0.02974   -0.00242    0.00583    0.00217
AFIX   3
H11A  2    0.947625    1.120531    0.287320    11.00000   -1.50000
H11B  2    0.810486    1.105703    0.250728    11.00000   -1.50000
AFIX   0
O12   5    0.363892    0.158019    0.245603    11.00000    0.06619    0.04165 =
         0.09724   -0.00633    0.01149   -0.01134
AFIX   3
H12D  2    0.292775    0.119706    0.230012    11.00000   -1.50000
H12E  2    0.456287    0.118962    0.230820    11.00000   -1.50000
AFIX   0
HKLF 4


REM  JTM1288_0m_a.res in P-1
REM wR2 = 0.215070, GooF = S = 0.99695, Restrained GooF = 0.99695 for all data
REM R1 = 0.068654 for 3364 Fo > 4sig(Fo) and 0.119251 for all 6014 data
REM 427 parameters refined using 0 restraints

END

WGHT      0.1218      0.0000

REM Highest difference peak  1.346,  deepest hole -0.447,  1-sigma level  0.119
Q1    1   0.5031  0.4200  0.2596  11.00000  0.05    1.02
Q2    1   0.4953  0.5829  0.2423  11.00000  0.05    0.97
Q3    1   0.0753  0.3645  0.6678  11.00000  0.05    0.97
Q4    1   0.9251  0.6316 -0.1691  11.00000  0.05    0.92
Q5    1   1.0570  1.1401  0.2144  11.00000  0.05    0.63
;
_shelx_res_checksum              19831
####################################################################### 
# 
# This file contains crystal structure data downloaded from the 
# Cambridge Structural Database (CSD) hosted by the Cambridge 
# Crystallographic Data Centre (CCDC).
# 
# Full information about CCDC data access policies and citation 
# guidelines are available at http://www.ccdc.cam.ac.uk/access/V1 
# 
# Audit and citation data items may have been added by the CCDC. 
# Please retain this information to preserve the provenance of 
# this file and to allow appropriate attribution of the data. 
# 
#######################################################################

data_JTM1286_0m_a
_database_code_depnum_ccdc_archive 'CCDC 2095072'
loop_
_audit_author_name
_audit_author_address
'N. N. Adarsh'
;Mahatma Gandhi University, Kottayam, Kerala
India
;
_audit_update_record             
;
2021-07-07 deposited with the CCDC.	2022-01-28 downloaded from the CCDC.
;

_audit_creation_method           SHELXL-2018/3
_shelx_SHELXL_version_number     2018/3
_chemical_name_systematic        
;
bis(ethanol)bis(N-(2-aminophenyl)-2-(5-methyl-1<i>H</i>-pyrazol-
3-yl)acetamide)copper(II) nitrate
;
_chemical_name_common            ?
_chemical_melting_point          ?
_chemical_formula_moiety         'C28 H40 Cu N8 O4, 2(N O3)'
_chemical_formula_sum            'C28 H40 Cu N10 O10'
_chemical_formula_weight         740.24

loop_
_atom_type_symbol
_atom_type_description
_atom_type_scat_dispersion_real
_atom_type_scat_dispersion_imag
_atom_type_scat_source
C C 0.0033 0.0016 'International Tables Vol C Tables 4.2.6.8 and 6.1.1.4'
H H 0.0000 0.0000 'International Tables Vol C Tables 4.2.6.8 and 6.1.1.4'
Cu Cu 0.3201 1.2651 'International Tables Vol C Tables 4.2.6.8 and 6.1.1.4'
N N 0.0061 0.0033 'International Tables Vol C Tables 4.2.6.8 and 6.1.1.4'
O O 0.0106 0.0060 'International Tables Vol C Tables 4.2.6.8 and 6.1.1.4'

_space_group_crystal_system      triclinic
_space_group_IT_number           2
_space_group_name_H-M_alt        'P -1'
_space_group_name_Hall           '-P 1'

_shelx_space_group_comment       
;
The symmetry employed for this shelxl refinement is uniquely defined
by the following loop, which should always be used as a source of
symmetry information in preference to the above space-group names.
They are only intended as comments.
;

loop_
_space_group_symop_operation_xyz
'x, y, z'
'-x, -y, -z'

_cell_length_a                   9.0258(5)
_cell_length_b                   10.0091(6)
_cell_length_c                   11.2402(6)
_cell_angle_alpha                74.769(1)
_cell_angle_beta                 66.668(1)
_cell_angle_gamma                80.782(1)
_cell_volume                     897.84(9)
_cell_formula_units_Z            1
_cell_measurement_reflns_used    5762
_cell_measurement_theta_min      2.4625
_cell_measurement_theta_max      26.0791
_cell_measurement_temperature    240.(2)

_exptl_crystal_description       column
_exptl_crystal_colour            'light green'
_exptl_crystal_density_meas      ?
_exptl_crystal_density_method    'not measured'
_exptl_crystal_density_diffrn    1.369
_exptl_crystal_F_000             387
_exptl_transmission_factor_min   0.681
_exptl_transmission_factor_max   0.864
_exptl_crystal_size_max          0.268
_exptl_crystal_size_mid          0.118
_exptl_crystal_size_min          0.110
_exptl_absorpt_coefficient_mu    0.674
_shelx_estimated_absorpt_T_min   0.840
_shelx_estimated_absorpt_T_max   0.930
_exptl_absorpt_correction_type   multi-scan
_exptl_absorpt_process_details   '<i>SADABS</i> (Krause <i>et al.</i>, 2015)'
_exptl_absorpt_correction_T_min  0.82
_exptl_absorpt_correction_T_max  0.93

_exptl_special_details           
;
The diffraction data were obtained from 3 sets of 400 frames,
each of width 0.5\% in \w, colllected at \f = 0.00,
90.00 and 180.00\% and 2 sets of 800 frames, each of
width 0.45\% in \f, collected at \w = --30.00 and 210.00\%.
The scan time was 20 sec/frame.
;

_diffrn_ambient_temperature      240(2)
_diffrn_radiation_wavelength     0.71073
_diffrn_radiation_type           MoK\a
_diffrn_source                   'fine-focus sealed tube'
_diffrn_radiation_monochromator  graphite

_diffrn_measurement_device_type  'Bruker Smart APEX CCD'
_diffrn_measurement_method       '\f and \w scans'

_diffrn_detector_area_resol_mean 8.3333

_diffrn_reflns_number            16816
_diffrn_reflns_av_unetI/netI     0.0389
_diffrn_reflns_av_R_equivalents  0.0312
_diffrn_reflns_limit_h_min       -12
_diffrn_reflns_limit_h_max       12
_diffrn_reflns_limit_k_min       -13
_diffrn_reflns_limit_k_max       13
_diffrn_reflns_limit_l_min       -14
_diffrn_reflns_limit_l_max       14
_diffrn_reflns_theta_min         2.023
_diffrn_reflns_theta_max         28.326
_diffrn_reflns_theta_full        28.300
_diffrn_measured_fraction_theta_max 0.992
_diffrn_measured_fraction_theta_full 0.993
_diffrn_reflns_Laue_measured_fraction_max 0.992
_diffrn_reflns_Laue_measured_fraction_full 0.993
_diffrn_reflns_point_group_measured_fraction_max 0.992
_diffrn_reflns_point_group_measured_fraction_full 0.993
_reflns_number_total             4438
_reflns_number_gt                3338
_reflns_threshold_expression     'I > 2\s(I)'
_reflns_Friedel_coverage         0.000
_reflns_Friedel_fraction_max     .
_reflns_Friedel_fraction_full    .

_reflns_special_details          
;
 Reflections were merged by SHELXL according to the crystal
 class for the calculation of statistics and refinement.
 
 _reflns_Friedel_fraction is defined as the number of unique
 Friedel pairs measured divided by the number that would be
 possible theoretically, ignoring centric projections and
 systematic absences.
;

_computing_data_collection       '<i>APEX3</i> (Bruker, 2016)'
_computing_cell_refinement       '<i>SAINT</i> (Bruker, 2016)'
_computing_data_reduction        '<i>SAINT</i> (Bruker, 2016)'
_computing_structure_solution    '<i>SHELXT</i> (Sheldrick, 2015<i>a</i>)'
_computing_structure_refinement  
'<i>SHELXL-2018/1</i> (Sheldrick, 2015<i>b</i>)'
_computing_molecular_graphics    '<i>DIAMOND</i> (Brandenburg & Putz, 2012)'
_computing_publication_material  '<i>SHELXTL</i> (Bruker, 2016)'

_refine_special_details          
;
Refinement of F^2^ against ALL reflections.  The weighted R-factor wR and
goodness of fit S are based on F^2^, conventional R-factors R are based
on F, with F set to zero for negative F^2^. The threshold expression of
F^2^ > 2sigma(F^2^) is used only for calculating R-factors(gt) etc. and is
not relevant to the choice of reflections for refinement.  R-factors based
on F^2^ are statistically about twice as large as those based on F, and R-
factors based on ALL data will be even larger. H-atoms attached to carbon 
were placed in calculated positions (C---H = 0.95 - 0.99 \%A) while those 
attached to nitrogen and to oxygen were placed in locations derived from 
a difference map and their coordinates adjusted to give N---H = 0.91 and 
O---H = 0.87 %A. All were included as riding contributions with isotropic 
displacement parameters 1.2 - 1.5 times those of the attached atoms. The 
carbon atoms of the ethanol ligand are disordered over two resolved 
sites in an 0.662(5)/0.338(5) ratio. The nitrate ion is also disordered 
over two sites with O2 in common in an 0.684(9)/ 0.316(9) ratio. The two 
components of each disorder were refined with restraints that their 
geometries be comparable.
;

_refine_ls_structure_factor_coef Fsqd
_refine_ls_matrix_type           full
_refine_ls_weighting_scheme      calc
_refine_ls_weighting_details     
'w=1/[\s^2^(Fo^2^)+(0.0802P)^2^] where P=(Fo^2^+2Fc^2^)/3'
_atom_sites_solution_primary     dual
_atom_sites_solution_secondary   difmap
_atom_sites_solution_hydrogens   mixed
_refine_ls_hydrogen_treatment    constr
_refine_ls_extinction_method     none
_refine_ls_extinction_coef       .
_refine_ls_number_reflns         4438
_refine_ls_number_parameters     241
_refine_ls_number_restraints     29
_refine_ls_R_factor_all          0.0592
_refine_ls_R_factor_gt           0.0447
_refine_ls_wR_factor_ref         0.1294
_refine_ls_wR_factor_gt          0.1230
_refine_ls_goodness_of_fit_ref   1.035
_refine_ls_restrained_S_all      1.060
_refine_ls_shift/su_max          0.000
_refine_ls_shift/su_mean         0.000

loop_
_atom_site_label
_atom_site_type_symbol
_atom_site_fract_x
_atom_site_fract_y
_atom_site_fract_z
_atom_site_U_iso_or_equiv
_atom_site_adp_type
_atom_site_occupancy
_atom_site_site_symmetry_order
_atom_site_calc_flag
_atom_site_refinement_flags_posn
_atom_site_refinement_flags_adp
_atom_site_refinement_flags_occupancy
_atom_site_disorder_assembly
_atom_site_disorder_group
Cu1 Cu 0.500000 0.500000 0.500000 0.04409(14) Uani 1 2 d S . P . .
O1 O 0.44250(15) 0.65199(13) 0.59494(14) 0.0470(3) Uani 1 1 d . . . . .
N1 N 0.1465(2) 0.82292(18) 0.65563(18) 0.0512(4) Uani 1 1 d . . . . .
H1A H 0.221941 0.858577 0.575281 0.061 Uiso 1 1 d R U . . .
H1B H 0.044914 0.851860 0.657605 0.061 Uiso 1 1 d R U . . .
N2 N 0.46591(19) 0.84370(16) 0.65172(17) 0.0449(4) Uani 1 1 d . . . . .
H2A H 0.528830 0.914941 0.632167 0.054 Uiso 1 1 d R U . . .
N3 N 0.72458(18) 0.54807(16) 0.42030(16) 0.0428(4) Uani 1 1 d . . . . .
N4 N 0.85533(18) 0.46338(17) 0.36995(16) 0.0450(4) Uani 1 1 d . . . . .
H4A H 0.845898 0.375451 0.366478 0.054 Uiso 1 1 d R U . . .
C1 C 0.3258(3) 0.8300(2) 0.7705(2) 0.0487(5) Uani 1 1 d . . . . .
C2 C 0.1725(3) 0.8253(2) 0.7696(2) 0.0522(5) Uani 1 1 d . . . . .
C3 C 0.0414(3) 0.8192(3) 0.8905(3) 0.0725(7) Uani 1 1 d . . . . .
H3 H -0.063276 0.814971 0.893317 0.087 Uiso 1 1 calc R U . . .
C4 C 0.0619(4) 0.8192(4) 1.0038(3) 0.0935(10) Uani 1 1 d . . . . .
H4 H -0.028206 0.813544 1.083952 0.112 Uiso 1 1 calc R U . . .
C5 C 0.2134(4) 0.8275(4) 1.0026(3) 0.0911(9) Uani 1 1 d . . . . .
H5 H 0.226597 0.829713 1.080893 0.109 Uiso 1 1 calc R U . . .
C6 C 0.3439(3) 0.8324(3) 0.8866(3) 0.0699(7) Uani 1 1 d . . . . .
H6 H 0.447620 0.837360 0.885466 0.084 Uiso 1 1 calc R U . . .
C7 C 0.5203(2) 0.75483(19) 0.5723(2) 0.0416(4) Uani 1 1 d . . . . .
C8 C 0.6722(2) 0.7885(2) 0.4532(2) 0.0464(5) Uani 1 1 d . . . . .
H8A H 0.731983 0.849473 0.471106 0.056 Uiso 1 1 calc R U . . .
H8B H 0.642499 0.840488 0.377980 0.056 Uiso 1 1 calc R U . . .
C9 C 0.7829(2) 0.66498(19) 0.41319(19) 0.0406(4) Uani 1 1 d . . . . .
C10 C 0.9501(2) 0.6549(2) 0.3595(2) 0.0475(5) Uani 1 1 d . . . . .
H10 H 1.020171 0.722873 0.344282 0.057 Uiso 1 1 calc R U . . .
C11 C 0.9920(2) 0.5248(2) 0.3333(2) 0.0477(5) Uani 1 1 d . . . . .
C12 C 1.1543(2) 0.4550(3) 0.2712(3) 0.0670(7) Uani 1 1 d . . . . .
H12A H 1.178273 0.465320 0.177250 0.101 Uiso 1 1 calc R U . . .
H12B H 1.153795 0.357218 0.313737 0.101 Uiso 1 1 calc R U . . .
H12C H 1.236170 0.497312 0.282244 0.101 Uiso 1 1 calc R U . . .
O2 O 0.63979(19) 1.06726(16) 0.63445(17) 0.0599(4) Uani 1 1 d D . . . .
O3 O 0.8078(7) 0.8963(6) 0.6554(7) 0.0880(15) Uani 0.684(9) 1 d . U P A 1
O4 O 0.8183(7) 1.0854(5) 0.7123(7) 0.0936(13) Uani 0.684(9) 1 d . U P A 1
N5 N 0.7580(3) 1.0164(6) 0.6685(2) 0.0539(5) Uani 0.684(9) 1 d D . P A 1
O3A O 0.7726(18) 0.8931(15) 0.7160(14) 0.0880(15) Uani 0.316(9) 1 d . U P A 2
O4A O 0.8649(15) 1.0846(12) 0.6468(13) 0.0936(13) Uani 0.316(9) 1 d . U P A 2
N5A N 0.7591(7) 1.0139(14) 0.6662(5) 0.0539(5) Uani 0.316(9) 1 d D . P A 2
O5 O 0.5500(2) 0.34160(17) 0.69109(17) 0.0675(4) Uani 1 1 d D . . . .
H5A H 0.619471 0.271432 0.674428 0.101 Uiso 1 1 d R U . B .
C13 C 0.4315(7) 0.3022(7) 0.8209(4) 0.0910(14) Uani 0.662(5) 1 d D . P B 1
H13A H 0.337624 0.272897 0.813376 0.109 Uiso 0.662(5) 1 calc R U P B 1
H13B H 0.476197 0.221873 0.870674 0.109 Uiso 0.662(5) 1 calc R U P B 1
C14 C 0.3789(9) 0.4070(8) 0.8938(6) 0.145(3) Uani 0.662(5) 1 d D . P B 1
H14A H 0.298756 0.372001 0.980634 0.217 Uiso 0.662(5) 1 calc R U P B 1
H14B H 0.470298 0.435130 0.904239 0.217 Uiso 0.662(5) 1 calc R U P B 1
H14C H 0.331488 0.486241 0.846844 0.217 Uiso 0.662(5) 1 calc R U P B 1
C13A C 0.4782(16) 0.3529(14) 0.8260(6) 0.0910(14) Uani 0.338(5) 1 d D . P B 2
H13C H 0.410695 0.439674 0.832986 0.109 Uiso 0.338(5) 1 calc R U P B 2
H13D H 0.562575 0.353861 0.859905 0.109 Uiso 0.338(5) 1 calc R U P B 2
C14A C 0.3809(18) 0.2368(14) 0.9031(13) 0.145(3) Uani 0.338(5) 1 d D . P B 2
H14D H 0.331597 0.243951 0.995303 0.217 Uiso 0.338(5) 1 calc R U P B 2
H14E H 0.297021 0.236790 0.869585 0.217 Uiso 0.338(5) 1 calc R U P B 2
H14F H 0.448473 0.151219 0.896429 0.217 Uiso 0.338(5) 1 calc R U P B 2

loop_
_atom_site_aniso_label
_atom_site_aniso_U_11
_atom_site_aniso_U_22
_atom_site_aniso_U_33
_atom_site_aniso_U_23
_atom_site_aniso_U_13
_atom_site_aniso_U_12
Cu1 0.03509(19) 0.0367(2) 0.0690(3) -0.02327(16) -0.02005(16) -0.00451(13)
O1 0.0390(7) 0.0385(7) 0.0682(9) -0.0224(6) -0.0164(6) -0.0070(5)
N1 0.0445(9) 0.0517(10) 0.0622(11) -0.0173(8) -0.0244(8) 0.0041(7)
N2 0.0441(9) 0.0372(8) 0.0641(10) -0.0218(8) -0.0241(8) -0.0032(7)
N3 0.0373(8) 0.0364(8) 0.0618(10) -0.0200(7) -0.0200(8) -0.0021(6)
N4 0.0370(8) 0.0401(9) 0.0602(10) -0.0196(8) -0.0146(7) -0.0033(7)
C1 0.0528(12) 0.0445(11) 0.0561(12) -0.0181(9) -0.0235(10) -0.0024(9)
C2 0.0538(12) 0.0429(11) 0.0618(13) -0.0167(10) -0.0223(10) 0.0026(9)
C3 0.0571(14) 0.0832(19) 0.0718(17) -0.0217(14) -0.0173(12) 0.0003(13)
C4 0.081(2) 0.129(3) 0.0629(18) -0.0308(18) -0.0152(15) -0.001(2)
C5 0.102(2) 0.119(3) 0.0597(17) -0.0333(16) -0.0292(16) -0.009(2)
C6 0.0735(17) 0.0792(17) 0.0717(17) -0.0296(14) -0.0348(14) -0.0022(14)
C7 0.0412(9) 0.0340(9) 0.0602(12) -0.0159(8) -0.0270(9) -0.0004(7)
C8 0.0474(11) 0.0340(9) 0.0643(13) -0.0163(9) -0.0219(9) -0.0083(8)
C9 0.0407(9) 0.0371(9) 0.0490(11) -0.0128(8) -0.0175(8) -0.0082(8)
C10 0.0399(10) 0.0483(11) 0.0572(12) -0.0152(9) -0.0142(9) -0.0145(8)
C11 0.0387(10) 0.0490(11) 0.0550(12) -0.0145(9) -0.0135(9) -0.0066(8)
C12 0.0383(11) 0.0664(15) 0.0892(18) -0.0284(13) -0.0095(11) -0.0020(10)
O2 0.0550(9) 0.0484(9) 0.0858(11) -0.0140(8) -0.0382(8) 0.0008(7)
O3 0.079(3) 0.0617(12) 0.159(5) -0.049(3) -0.076(3) 0.0209(16)
O4 0.110(3) 0.1006(18) 0.114(4) -0.045(3) -0.064(3) -0.0294(19)
N5 0.0562(10) 0.0475(10) 0.0725(12) -0.0152(9) -0.0346(9) -0.0113(8)
O3A 0.079(3) 0.0617(12) 0.159(5) -0.049(3) -0.076(3) 0.0209(16)
O4A 0.110(3) 0.1006(18) 0.114(4) -0.045(3) -0.064(3) -0.0294(19)
N5A 0.0562(10) 0.0475(10) 0.0725(12) -0.0152(9) -0.0346(9) -0.0113(8)
O5 0.0724(11) 0.0590(10) 0.0708(11) -0.0185(8) -0.0277(9) 0.0064(8)
C13 0.106(4) 0.104(5) 0.074(3) -0.024(3) -0.036(3) -0.024(3)
C14 0.157(6) 0.146(5) 0.096(4) -0.049(4) 0.011(4) -0.027(5)
C13A 0.106(4) 0.104(5) 0.074(3) -0.024(3) -0.036(3) -0.024(3)
C14A 0.157(6) 0.146(5) 0.096(4) -0.049(4) 0.011(4) -0.027(5)

_geom_special_details            
;
 All esds (except the esd in the dihedral angle between two l.s. planes)
 are estimated using the full covariance matrix.  The cell esds are taken
 into account individually in the estimation of esds in distances, angles
 and torsion angles; correlations between esds in cell parameters are only
 used when they are defined by crystal symmetry.  An approximate (isotropic)
 treatment of cell esds is used for estimating esds involving l.s. planes.
;

loop_
_geom_bond_atom_site_label_1
_geom_bond_atom_site_label_2
_geom_bond_distance
_geom_bond_site_symmetry_2
_geom_bond_publ_flag
Cu1 O5 2.4658(18) . ?
Cu1 O5 2.4658(18) 2_666 ?
Cu1 N3 1.9469(15) . ?
Cu1 N3 1.9469(15) 2_666 ?
Cu1 O1 1.9707(12) 2_666 ?
Cu1 O1 1.9707(12) . ?
O1 C7 1.253(2) . ?
N1 C2 1.397(3) . ?
N1 H1A 0.9099 . ?
N1 H1B 0.9097 . ?
N2 C7 1.326(2) . ?
N2 C1 1.422(3) . ?
N2 H2A 0.9098 . ?
N3 C9 1.330(2) . ?
N3 N4 1.354(2) . ?
N4 C11 1.333(2) . ?
N4 H4A 0.9099 . ?
C1 C6 1.385(3) . ?
C1 C2 1.396(3) . ?
C2 C3 1.399(3) . ?
C3 C4 1.358(4) . ?
C3 H3 0.9400 . ?
C4 C5 1.377(4) . ?
C4 H4 0.9400 . ?
C5 C6 1.363(4) . ?
C5 H5 0.9400 . ?
C6 H6 0.9400 . ?
C7 C8 1.497(3) . ?
C8 C9 1.507(3) . ?
C8 H8A 0.9800 . ?
C8 H8B 0.9800 . ?
C9 C10 1.383(3) . ?
C10 C11 1.372(3) . ?
C10 H10 0.9400 . ?
C11 C12 1.496(3) . ?
C12 H12A 0.9700 . ?
C12 H12B 0.9700 . ?
C12 H12C 0.9700 . ?
O2 N5A 1.261(3) . ?
O2 N5 1.261(2) . ?
O3 N5 1.239(7) . ?
O4 N5 1.236(7) . ?
O3A N5A 1.200(17) . ?
O4A N5A 1.197(16) . ?
O5 C13A 1.421(4) . ?
O5 C13 1.423(4) . ?
O5 H5A 0.8700 . ?
C13 C14 1.408(7) . ?
C13 H13A 0.9800 . ?
C13 H13B 0.9800 . ?
C14 H14A 0.9700 . ?
C14 H14B 0.9700 . ?
C14 H14C 0.9700 . ?
C13A C14A 1.438(13) . ?
C13A H13C 0.9800 . ?
C13A H13D 0.9800 . ?
C14A H14D 0.9700 . ?
C14A H14E 0.9700 . ?
C14A H14F 0.9700 . ?

loop_
_geom_angle_atom_site_label_1
_geom_angle_atom_site_label_2
_geom_angle_atom_site_label_3
_geom_angle
_geom_angle_site_symmetry_1
_geom_angle_site_symmetry_3
_geom_angle_publ_flag
N3 Cu1 N3 180.0 . 2_666 ?
N3 Cu1 O1 89.93(6) . 2_666 ?
N3 Cu1 O1 90.06(6) 2_666 2_666 ?
N3 Cu1 O1 90.06(6) . . ?
N3 Cu1 O1 89.94(6) 2_666 . ?
N3 Cu1 O5 90.52(7) . . ?
N3 Cu1 O5 89.48(7) 2_666 . ?
N3 Cu1 O5 89.48(7) . 2_666 ?
N3 Cu1 O5 90.52(7) 2_666 2_666 ?
O1 Cu1 O1 180.0 2_666 . ?
O1 Cu1 O5 89.40(6) . . ?
O1 Cu1 O5 90.60(6) . 2_666 ?
O1 Cu1 O5 90.60(6) 2_666 . ?
O1 Cu1 O5 89.40(6) 2_666 2_666 ?
O5 Cu1 O5 180.0 . 2_666 ?
C7 O1 Cu1 128.92(13) . . ?
C2 N1 H1A 118.0 . . ?
C2 N1 H1B 115.1 . . ?
H1A N1 H1B 110.8 . . ?
C7 N2 C1 125.47(17) . . ?
C7 N2 H2A 116.8 . . ?
C1 N2 H2A 117.5 . . ?
C9 N3 N4 105.69(15) . . ?
C9 N3 Cu1 127.79(13) . . ?
N4 N3 Cu1 126.33(12) . . ?
C11 N4 N3 111.05(16) . . ?
C11 N4 H4A 126.9 . . ?
N3 N4 H4A 122.0 . . ?
C6 C1 C2 120.4(2) . . ?
C6 C1 N2 117.8(2) . . ?
C2 C1 N2 121.60(19) . . ?
C1 C2 N1 123.08(19) . . ?
C1 C2 C3 117.2(2) . . ?
N1 C2 C3 119.7(2) . . ?
C4 C3 C2 121.5(3) . . ?
C4 C3 H3 119.3 . . ?
C2 C3 H3 119.3 . . ?
C3 C4 C5 120.7(3) . . ?
C3 C4 H4 119.7 . . ?
C5 C4 H4 119.7 . . ?
C6 C5 C4 119.3(3) . . ?
C6 C5 H5 120.4 . . ?
C4 C5 H5 120.4 . . ?
C5 C6 C1 120.9(3) . . ?
C5 C6 H6 119.6 . . ?
C1 C6 H6 119.6 . . ?
O1 C7 N2 120.45(18) . . ?
O1 C7 C8 122.90(17) . . ?
N2 C7 C8 116.57(17) . . ?
C7 C8 C9 115.14(16) . . ?
C7 C8 H8A 108.5 . . ?
C9 C8 H8A 108.5 . . ?
C7 C8 H8B 108.5 . . ?
C9 C8 H8B 108.5 . . ?
H8A C8 H8B 107.5 . . ?
N3 C9 C10 110.43(17) . . ?
N3 C9 C8 121.24(16) . . ?
C10 C9 C8 128.24(17) . . ?
C11 C10 C9 105.52(17) . . ?
C11 C10 H10 127.2 . . ?
C9 C10 H10 127.2 . . ?
N4 C11 C10 107.30(17) . . ?
N4 C11 C12 121.94(19) . . ?
C10 C11 C12 130.73(19) . . ?
C11 C12 H12A 109.5 . . ?
C11 C12 H12B 109.5 . . ?
H12A C12 H12B 109.5 . . ?
C11 C12 H12C 109.5 . . ?
H12A C12 H12C 109.5 . . ?
H12B C12 H12C 109.5 . . ?
O4 N5 O3 123.2(4) . . ?
O4 N5 O2 120.3(5) . . ?
O3 N5 O2 116.5(5) . . ?
O4A N5A O3A 117.3(10) . . ?
O4A N5A O2 119.9(11) . . ?
O3A N5A O2 122.9(12) . . ?
C13A O5 H5A 116.2 . . ?
C13 O5 H5A 108.6 . . ?
C14 C13 O5 114.6(5) . . ?
C14 C13 H13A 108.6 . . ?
O5 C13 H13A 108.6 . . ?
C14 C13 H13B 108.6 . . ?
O5 C13 H13B 108.6 . . ?
H13A C13 H13B 107.6 . . ?
C13 C14 H14A 109.5 . . ?
C13 C14 H14B 109.5 . . ?
H14A C14 H14B 109.5 . . ?
C13 C14 H14C 109.5 . . ?
H14A C14 H14C 109.5 . . ?
H14B C14 H14C 109.5 . . ?
O5 C13A C14A 109.1(8) . . ?
O5 C13A H13C 109.9 . . ?
C14A C13A H13C 109.9 . . ?
O5 C13A H13D 109.9 . . ?
C14A C13A H13D 109.9 . . ?
H13C C13A H13D 108.3 . . ?
C13A C14A H14D 109.5 . . ?
C13A C14A H14E 109.5 . . ?
H14D C14A H14E 109.5 . . ?
C13A C14A H14F 109.5 . . ?
H14D C14A H14F 109.5 . . ?
H14E C14A H14F 109.5 . . ?

loop_
_geom_torsion_atom_site_label_1
_geom_torsion_atom_site_label_2
_geom_torsion_atom_site_label_3
_geom_torsion_atom_site_label_4
_geom_torsion
_geom_torsion_site_symmetry_1
_geom_torsion_site_symmetry_2
_geom_torsion_site_symmetry_3
_geom_torsion_site_symmetry_4
_geom_torsion_publ_flag
C9 N3 N4 C11 0.5(2) . . . . ?
Cu1 N3 N4 C11 -174.73(14) . . . . ?
C7 N2 C1 C6 124.2(2) . . . . ?
C7 N2 C1 C2 -60.7(3) . . . . ?
C6 C1 C2 N1 179.9(2) . . . . ?
N2 C1 C2 N1 5.0(3) . . . . ?
C6 C1 C2 C3 -1.7(3) . . . . ?
N2 C1 C2 C3 -176.7(2) . . . . ?
C1 C2 C3 C4 0.6(4) . . . . ?
N1 C2 C3 C4 179.1(3) . . . . ?
C2 C3 C4 C5 1.0(5) . . . . ?
C3 C4 C5 C6 -1.5(5) . . . . ?
C4 C5 C6 C1 0.4(5) . . . . ?
C2 C1 C6 C5 1.2(4) . . . . ?
N2 C1 C6 C5 176.4(2) . . . . ?
Cu1 O1 C7 N2 -176.50(13) . . . . ?
Cu1 O1 C7 C8 6.7(3) . . . . ?
C1 N2 C7 O1 3.9(3) . . . . ?
C1 N2 C7 C8 -179.06(18) . . . . ?
O1 C7 C8 C9 -38.0(3) . . . . ?
N2 C7 C8 C9 145.08(18) . . . . ?
N4 N3 C9 C10 -0.5(2) . . . . ?
Cu1 N3 C9 C10 174.70(14) . . . . ?
N4 N3 C9 C8 176.37(18) . . . . ?
Cu1 N3 C9 C8 -8.5(3) . . . . ?
C7 C8 C9 N3 38.5(3) . . . . ?
C7 C8 C9 C10 -145.3(2) . . . . ?
N3 C9 C10 C11 0.2(2) . . . . ?
C8 C9 C10 C11 -176.3(2) . . . . ?
N3 N4 C11 C10 -0.4(2) . . . . ?
N3 N4 C11 C12 -178.4(2) . . . . ?
C9 C10 C11 N4 0.1(2) . . . . ?
C9 C10 C11 C12 177.9(2) . . . . ?

loop_
_geom_hbond_atom_site_label_D
_geom_hbond_atom_site_label_H
_geom_hbond_atom_site_label_A
_geom_hbond_distance_DH
_geom_hbond_distance_HA
_geom_hbond_distance_DA
_geom_hbond_angle_DHA
_geom_hbond_site_symmetry_A
_geom_hbond_publ_flag
N1 H1A O2 0.91 2.17 3.062(3) 166 2_676 yes
N1 H1B O3 0.91 2.12 3.028(6) 173 1_455 yes
N2 H2A O2 0.91 1.96 2.857(2) 167 . yes
N4 H4A N1 0.91 2.05 2.958(2) 173 2_666 yes
C5 H5 O4 0.94 2.54 3.431(8) 158 2_677 y
C10 H10 O4 0.94 2.39 3.329(4) 173 2_776 yes
C12 H12B O3 0.97 2.46 3.388(6) 161 2_766 yes
O5 H5A O2 0.87 2.17 2.898(2) 141 1_545 yes
O5 H5A O4 0.87 2.45 3.262(5) 156 1_545 yes

_refine_diff_density_max         0.580
_refine_diff_density_min         -0.216
_refine_diff_density_rms         0.060

_shelx_res_file                  
;
TITL JTM1286_0m_a.res in P-1
    JTM1286_0m_a.res
    created by SHELXL-2018/3 at 16:25:56 on 23-Jun-2020
REM Old TITL JTM1286_0m in P-1
REM SHELXT solution in P-1
REM R1 0.185,  Rweak 0.014,  Alpha 0.042,  Orientation as input
REM Formula found by SHELXT:  C30 Cu N8 O8
CELL  0.71073   9.0258  10.0091  11.2402   74.769   66.668   80.782
ZERR    1.000   0.0005   0.0006   0.0006    0.001    0.001    0.001
LATT  1
SFAC C H CU N O
UNIT 28 40 1 10 10
TEMP -33
SIZE 0.11 0.118 0.268
L.S. 5
BOND $H
LIST 4
FMAP 2
CONF
EQIV $2 -x+1, -y+2, -z+1
HTAB N1 O2_$2
EQIV $3 x-1, y, z
HTAB N1 O3_$3
HTAB N2 O2
EQIV $1 -x+1, -y+1, -z+1
HTAB N4 N1_$1
EQIV $4 -x+2, -y+2, -z+1
HTAB C10 O4_$4
EQIV $5 -x+2, -y+1, -z+1
HTAB C12 O3_$5
HTAB C12 O3A_$5
EQIV $6 x, y-1, z
HTAB O5 O2_$6
HTAB O5 O4_$6
ACTA 56.6
ISOR 0.005 O3 O3A O4 O4A
EADP O3 O3A
EADP O4 O4A
EADP N5 N5A
EADP C13 C13A
EADP C14 C14A
SADI 0.002 O5 C13 O5 C13A
SADI 0.002 O2 N5 O2 N5A
FLAT 0.002 O2 N5 O3 O4
FLAT 0.002 O2 N5A O3A O4A
PLAN 5
WGHT    0.080200
FVAR       0.75208   0.66205   0.68350
CU1   3    0.500000    0.500000    0.500000    10.50000    0.03509    0.03670 =
         0.06905   -0.02327   -0.02005   -0.00451
O1    5    0.442497    0.651986    0.594944    11.00000    0.03900    0.03853 =
         0.06817   -0.02242   -0.01645   -0.00697
N1    4    0.146515    0.822924    0.655633    11.00000    0.04452    0.05166 =
         0.06217   -0.01731   -0.02443    0.00411
AFIX   3
H1A   2    0.221941    0.858577    0.575281    11.00000   -1.20000
H1B   2    0.044914    0.851860    0.657605    11.00000   -1.20000
AFIX   0
N2    4    0.465912    0.843698    0.651724    11.00000    0.04414    0.03723 =
         0.06406   -0.02185   -0.02413   -0.00324
AFIX   3
H2A   2    0.528830    0.914941    0.632167    11.00000   -1.20000
AFIX   0
N3    4    0.724577    0.548071    0.420304    11.00000    0.03729    0.03638 =
         0.06183   -0.02001   -0.01997   -0.00209
N4    4    0.855330    0.463379    0.369951    11.00000    0.03697    0.04013 =
         0.06019   -0.01956   -0.01465   -0.00327
AFIX   3
H4A   2    0.845898    0.375451    0.366478    11.00000   -1.20000
AFIX   0
C1    1    0.325768    0.830036    0.770480    11.00000    0.05282    0.04451 =
         0.05607   -0.01811   -0.02347   -0.00244
C2    1    0.172517    0.825265    0.769595    11.00000    0.05384    0.04285 =
         0.06179   -0.01667   -0.02231    0.00265
C3    1    0.041408    0.819180    0.890465    11.00000    0.05711    0.08322 =
         0.07183   -0.02169   -0.01734    0.00029
AFIX  43
H3    2   -0.063276    0.814971    0.893317    11.00000   -1.20000
AFIX   0
C4    1    0.061918    0.819214    1.003832    11.00000    0.08082    0.12927 =
         0.06286   -0.03078   -0.01522   -0.00052
AFIX  43
H4    2   -0.028206    0.813544    1.083952    11.00000   -1.20000
AFIX   0
C5    1    0.213374    0.827470    1.002601    11.00000    0.10228    0.11931 =
         0.05966   -0.03327   -0.02920   -0.00878
AFIX  43
H5    2    0.226597    0.829713    1.080893    11.00000   -1.20000
AFIX   0
C6    1    0.343929    0.832354    0.886624    11.00000    0.07348    0.07919 =
         0.07170   -0.02962   -0.03483   -0.00222
AFIX  43
H6    2    0.447620    0.837360    0.885466    11.00000   -1.20000
AFIX   0
C7    1    0.520324    0.754831    0.572308    11.00000    0.04115    0.03401 =
         0.06016   -0.01590   -0.02700   -0.00037
C8    1    0.672167    0.788529    0.453183    11.00000    0.04742    0.03401 =
         0.06432   -0.01627   -0.02192   -0.00828
AFIX  23
H8A   2    0.731983    0.849473    0.471106    11.00000   -1.20000
H8B   2    0.642499    0.840488    0.377980    11.00000   -1.20000
AFIX   0
C9    1    0.782929    0.664983    0.413185    11.00000    0.04072    0.03707 =
         0.04903   -0.01277   -0.01753   -0.00816
C10   1    0.950062    0.654886    0.359536    11.00000    0.03989    0.04831 =
         0.05716   -0.01516   -0.01419   -0.01450
AFIX  43
H10   2    1.020171    0.722873    0.344282    11.00000   -1.20000
AFIX   0
C11   1    0.992046    0.524777    0.333254    11.00000    0.03866    0.04898 =
         0.05502   -0.01452   -0.01352   -0.00661
C12   1    1.154342    0.455023    0.271161    11.00000    0.03829    0.06643 =
         0.08919   -0.02840   -0.00954   -0.00202
AFIX 137
H12A  2    1.178273    0.465320    0.177250    11.00000   -1.50000
H12B  2    1.153795    0.357218    0.313737    11.00000   -1.50000
H12C  2    1.236170    0.497312    0.282244    11.00000   -1.50000
AFIX   0
O2    5    0.639791    1.067255    0.634450    11.00000    0.05499    0.04840 =
         0.08585   -0.01402   -0.03821    0.00083
PART 1
O3    5    0.807813    0.896341    0.655448    31.00000    0.07946    0.06166 =
         0.15914   -0.04892   -0.07595    0.02092
O4    5    0.818295    1.085441    0.712347    31.00000    0.10975    0.10057 =
         0.11370   -0.04540   -0.06399   -0.02944
N5    4    0.757986    1.016395    0.668525    31.00000    0.05623    0.04752 =
         0.07249   -0.01519   -0.03457   -0.01133
PART 2
O3A   5    0.772553    0.893128    0.716026   -31.00000    0.07946    0.06166 =
         0.15914   -0.04892   -0.07595    0.02092
O4A   5    0.864923    1.084646    0.646770   -31.00000    0.10975    0.10057 =
         0.11370   -0.04540   -0.06399   -0.02944
N5A   4    0.759051    1.013897    0.666194   -31.00000    0.05623    0.04752 =
         0.07249   -0.01519   -0.03457   -0.01133

PART 0
O5    5    0.549954    0.341600    0.691092    11.00000    0.07242    0.05897 =
         0.07080   -0.01848   -0.02770    0.00640
AFIX   3
H5A   2    0.619471    0.271432    0.674428    11.00000   -1.50000
AFIX   0
PART 1
C13   1    0.431523    0.302172    0.820879    21.00000    0.10647    0.10359 =
         0.07426   -0.02450   -0.03550   -0.02403
AFIX  23
H13A  2    0.337624    0.272897    0.813376    21.00000   -1.20000
H13B  2    0.476197    0.221873    0.870674    21.00000   -1.20000
AFIX   0
C14   1    0.378922    0.407048    0.893827    21.00000    0.15706    0.14555 =
         0.09563   -0.04923    0.01120   -0.02684
AFIX  33
H14A  2    0.298756    0.372001    0.980634    21.00000   -1.50000
H14B  2    0.470298    0.435130    0.904239    21.00000   -1.50000
H14C  2    0.331488    0.486241    0.846844    21.00000   -1.50000
AFIX   0
PART 2
SAME 0.02 C13 > C14
C13A  1    0.478154    0.352860    0.826000   -21.00000    0.10647    0.10359 =
         0.07426   -0.02450   -0.03550   -0.02403
AFIX  23
H13C  2    0.410695    0.439674    0.832986   -21.00000   -1.20000
H13D  2    0.562575    0.353861    0.859905   -21.00000   -1.20000
AFIX   0
C14A  1    0.380902    0.236764    0.903100   -21.00000    0.15706    0.14555 =
         0.09563   -0.04923    0.01120   -0.02684
AFIX  33
H14D  2    0.331597    0.243951    0.995303   -21.00000   -1.50000
H14E  2    0.297021    0.236790    0.869585   -21.00000   -1.50000
H14F  2    0.448473    0.151219    0.896429   -21.00000   -1.50000
PART 0
AFIX   0
HKLF 4


REM  JTM1286_0m_a.res in P-1
REM wR2 = 0.129416, GooF = S = 1.03539, Restrained GooF = 1.05968 for all data
REM R1 = 0.044654 for 3338 Fo > 4sig(Fo) and 0.059210 for all 4438 data
REM 241 parameters refined using 29 restraints

END

WGHT      0.0802      0.0000

REM Highest difference peak  0.580,  deepest hole -0.216,  1-sigma level  0.060
Q1    1   0.5574  0.4947  0.4276  11.00000  0.05    0.42
Q2    1   0.7718  0.5153  0.3939  11.00000  0.05    0.35
Q3    1   0.7351  0.6993  0.4409  11.00000  0.05    0.35
Q4    1   0.8661  0.9467  0.5868  11.00000  0.05    0.34
Q5    1   0.8981  1.0680  0.5940  11.00000  0.05    0.33
;
_shelx_res_checksum              88822
